# Supplementary material for: Spin selection in atomic-level chiral metal oxide for photocatalysis
Source: Nat Commun. 2023 Jul 28;14:4562. doi: 10.1038/s41467-023-40367-x (PMC10382512; doi:10.1038/s41467-023-40367-x)
Supplement: Supplementary file 3 — Source Data [file 41467_2023_40367_MOESM3_ESM.xlsx]

## Sheet: Figure1e
Figure 1e	CD
Sample	L	Sample	L+H2O	Sample	D	Sample	D+H2O	Sample	DL	Sample	DL+H2O
Wavelength (nm)	CD [mdeg]	Wavelength (nm)	CD [mdeg]	Wavelength (nm)	CD [mdeg]	Wavelength (nm)	CD [mdeg]	Wavelength (nm)	CD [mdeg]	Wavelength (nm)	CD [mdeg]
800	-167.894	800	-37.0597	800	198.676	800	38.1387	800	-0.26352	800	-0.34833
799	-167.93	799	-37.0989	799	198.382	799	38.1997	799	-0.27469	799	-0.3212
798	-167.954	798	-37.2264	798	198.07	798	38.1672	798	-0.23325	798	-0.31329
797	-167.976	797	-37.3473	797	197.804	797	38.1379	797	-0.15341	797	-0.36731
796	-167.976	796	-37.3684	796	197.57	796	38.1214	796	-0.04117	796	-0.39154
795	-167.937	795	-37.3275	795	197.259	795	38.1263	795	-0.000549316	795	-0.44406
794	-167.99	794	-37.3661	794	196.916	794	38.2132	794	-0.04993	794	-0.47025
793	-168.035	793	-37.4313	793	196.672	793	38.2156	793	-0.10617	793	-0.48044
792	-168.054	792	-37.4741	792	196.515	792	38.1454	792	-0.16009	792	-0.45758
791	-168.037	791	-37.542	791	196.285	791	38.1108	791	-0.1864	791	-0.49603
790	-168.041	790	-37.525	790	196.045	790	38.1004	790	-0.19708	790	-0.5621
789	-168.074	789	-37.5536	789	195.754	789	38.0624	789	-0.20868	789	-0.52646
788	-168.068	788	-37.5343	788	195.43	788	38.0231	788	-0.26288	788	-0.46222
787	-168.051	787	-37.481	787	195.085	787	38.0019	787	-0.29044	787	-0.4884
786	-167.947	786	-37.5049	786	194.815	786	37.9271	786	-0.31934	786	-0.46188
785	-167.905	785	-37.4468	785	194.456	785	37.8349	785	-0.29346	785	-0.43521
784	-167.905	784	-37.3285	784	194.03	784	37.7982	784	-0.26517	784	-0.44232
783	-167.942	783	-37.2755	783	193.616	783	37.6718	783	-0.18234	783	-0.36584
782	-167.931	782	-37.2737	782	193.184	782	37.5634	782	-0.0889	782	-0.17133
781	-167.915	781	-37.179	781	192.744	781	37.565	781	0.01926	781	-0.1138
780	-167.812	780	-37.1595	780	192.281	780	37.5103	780	0.09799	780	-0.14694
779	-167.802	779	-37.2291	779	191.886	779	37.4385	779	0.11954	779	-0.16757
778	-167.797	778	-37.2926	778	191.469	778	37.3556	778	0.19611	778	-0.20425
777	-167.696	777	-37.3334	777	191.067	777	37.3318	777	0.14948	777	-0.2312
776	-167.509	776	-37.4753	776	190.617	776	37.315	776	0.12201	776	-0.17636
775	-167.342	775	-37.6813	775	190.169	775	37.3306	775	0.14832	775	-0.16025
774	-167.256	774	-37.7308	774	189.76	774	37.3082	774	0.20624	774	-0.23486
773	-167.228	773	-37.8097	773	189.416	773	37.2203	773	0.23242	773	-0.31406
772	-167.225	772	-37.8907	772	189.114	772	37.2118	772	0.1907	772	-0.31308
771	-167.18	771	-37.9383	771	188.803	771	37.2383	771	0.2095	771	-0.28375
770	-167.151	770	-37.9883	770	188.498	770	37.2111	770	0.21741	770	-0.24896
769	-167.163	769	-38.0192	769	188.142	769	37.1792	769	0.28159	769	-0.27319
768	-167.246	768	-38.0191	768	187.801	768	37.1599	768	0.33188	768	-0.31622
767	-167.215	767	-37.9912	767	187.425	767	37.1481	767	0.33215	767	-0.35016
766	-167.101	766	-37.9922	766	187.009	766	37.171	766	0.34433	766	-0.2778
765	-166.944	765	-38.0023	765	186.544	765	37.1771	765	0.28571	765	-0.18506
764	-166.788	764	-38.0065	764	186.101	764	37.1258	764	0.24536	764	-0.09589
763	-166.588	763	-38.06	763	185.595	763	37.0511	763	0.22336	763	-0.07077
762	-166.378	762	-38.1353	762	185.088	762	36.9987	762	0.2572	762	-0.07544
761	-166.137	761	-38.1506	761	184.549	761	36.9544	761	0.25058	761	-0.03656
760	-165.891	760	-38.1542	760	184.001	760	36.8953	760	0.2095	760	0.01404
759	-165.717	759	-38.1455	759	183.466	759	36.7947	759	0.17096	759	0.03287
758	-165.523	758	-38.1716	758	182.955	758	36.7382	758	0.14465	758	-0.00888
757	-165.342	757	-38.1797	757	182.419	757	36.6907	757	0.15649	757	-0.07663
756	-165.111	756	-38.2553	756	181.845	756	36.647	756	0.20715	756	-0.11737
755	-164.909	755	-38.2931	755	181.256	755	36.59	755	0.27353	755	-0.06879
754	-164.699	754	-38.3472	754	180.658	754	36.566	754	0.258	754	-0.01385
753	-164.465	753	-38.3846	753	180.118	753	36.5314	753	0.26148	753	0.01804
752	-164.203	752	-38.5154	752	179.634	752	36.4813	752	0.30899	752	0.01471
751	-163.975	751	-38.6453	751	179.116	751	36.4	751	0.38431	751	0.02988
750	-163.816	750	-38.7492	750	178.545	750	36.3186	750	0.49966	750	0.02106
749	-163.611	749	-38.8192	749	178.026	749	36.1843	749	0.56302	749	0.02963
748	-163.313	748	-38.8947	748	177.431	748	36.1097	748	0.63202	748	0.00604
747	-163.017	747	-38.9123	747	176.893	747	36.0603	747	0.65002	747	-0.07559
746	-162.73	746	-38.8666	746	176.301	746	35.9505	746	0.69089	746	-0.1528
745	-162.458	745	-38.835	745	175.734	745	35.8335	745	0.80414	745	-0.16379
744	-162.244	744	-38.8186	744	175.05	744	35.6871	744	0.85828	744	-0.15875
743	-161.957	743	-38.7284	743	174.351	743	35.5467	743	0.90595	743	-0.16809
742	-161.647	742	-38.6376	742	173.673	742	35.4696	742	0.90329	742	-0.13107
741	-161.325	741	-38.5636	741	172.975	741	35.4419	741	0.84201	741	-0.15265
740	-161.062	740	-38.4738	740	172.309	740	35.3817	740	0.75421	740	-0.08026
739	-160.796	739	-38.3679	739	171.644	739	35.2625	739	0.71906	739	-0.00659
738	-160.441	738	-38.2989	738	170.993	738	35.1932	738	0.70007	738	0.00974
737	-160.065	737	-38.3275	737	170.301	737	35.1751	737	0.6102	737	0.00217
736	-159.636	736	-38.3126	736	169.599	736	35.1241	736	0.5625	736	-0.01819
735	-159.199	735	-38.3167	735	168.885	735	35.0795	735	0.61105	735	-0.04608
734	-158.787	734	-38.2991	734	168.192	734	35.0281	734	0.59064	734	-0.08566
733	-158.392	733	-38.3155	733	167.48	733	34.932	733	0.59888	733	-0.06335
732	-157.998	732	-38.3187	732	166.755	732	34.8313	732	0.58728	732	-0.11511
731	-157.608	731	-38.3318	731	165.999	731	34.8227	731	0.59451	731	-0.19211
730	-157.276	730	-38.4188	730	165.217	730	34.765	730	0.67706	730	-0.23309
729	-156.931	729	-38.4277	729	164.447	729	34.6651	729	0.72998	729	-0.25964
728	-156.574	728	-38.4208	728	163.698	728	34.5567	728	0.78677	728	-0.20715
727	-156.219	727	-38.36	727	162.953	727	34.4966	727	0.74997	727	-0.13321
726	-155.812	726	-38.342	726	162.2	726	34.3701	726	0.71225	726	-0.02979
725	-155.376	725	-38.3123	725	161.371	725	34.1945	725	0.71573	725	0.03323
724	-154.983	724	-38.2684	724	160.602	724	34.0721	724	0.74216	724	0.04404
723	-154.582	723	-38.2592	723	159.763	723	33.9003	723	0.81549	723	0.07828
722	-154.152	722	-38.2436	722	158.93	722	33.7481	722	0.78549	722	0.09799
721	-153.732	721	-38.2498	721	158.084	721	33.5803	721	0.7568	721	0.18954
720	-153.297	720	-38.2547	720	157.242	720	33.4054	720	0.77429	720	0.19864
719	-152.811	719	-38.2562	719	156.431	719	33.3304	719	0.814	719	0.1926
718	-152.357	718	-38.2719	718	155.587	718	33.2001	718	0.86151	718	0.18161
717	-151.873	717	-38.2792	717	154.695	717	33.0819	717	0.96701	717	0.13101
716	-151.271	716	-38.3159	716	153.728	716	32.9713	716	1.0484	716	0.15015
715	-150.683	715	-38.3537	715	152.794	715	32.8342	715	1.02954	715	0.13162
714	-150.148	714	-38.2929	714	151.892	714	32.7379	714	1.01996	714	0.18713
713	-149.561	713	-38.233	713	150.89	713	32.6451	713	1.04327	713	0.25845
712	-148.995	712	-38.1838	712	149.885	712	32.5283	712	0.98621	712	0.28079
711	-148.428	711	-38.1813	711	148.886	711	32.3501	711	0.8974	711	0.28919
710	-147.832	710	-38.181	710	147.848	710	32.1858	710	0.88757	710	0.28986
709	-147.245	709	-38.2008	709	146.859	709	32.091	709	0.83841	709	0.35751
708	-146.701	708	-38.1883	708	145.864	708	32.0169	708	0.78629	708	0.36411
707	-146.184	707	-38.1021	707	144.865	707	31.9137	707	0.87134	707	0.39841
706	-145.579	706	-38.0967	706	143.848	706	31.7519	706	0.91538	706	0.40991
705	-144.959	705	-38.0906	705	142.842	705	31.5861	705	0.96283	705	0.35791
704	-144.315	704	-38.0412	704	141.872	704	31.4742	704	1.04434	704	0.32263
703	-143.684	703	-37.9881	703	140.839	703	31.3428	703	1.1412	703	0.27808
702	-143.047	702	-37.9571	702	139.836	702	31.18	702	1.17578	702	0.26163
701	-142.347	701	-37.8979	701	138.854	701	31.0591	701	1.22626	701	0.26148
700	-141.608	700	-37.8295	700	137.855	700	30.93	700	1.25876	700	0.28558
699	-140.838	699	-37.7813	699	136.839	699	30.806	699	1.25037	699	0.25967
698	-140	698	-37.7269	698	135.803	698	30.7154	698	1.2514	698	0.25864
697	-139.158	697	-37.6864	697	134.764	697	30.5759	697	1.25366	697	0.25931
696	-138.372	696	-37.6318	696	133.712	696	30.4005	696	1.20596	696	0.23025
695	-137.562	695	-37.5976	695	132.602	695	30.2329	695	1.20242	695	0.28058
694	-136.784	694	-37.4833	694	131.416	694	30.103	694	1.21487	694	0.32044
693	-136	693	-37.3837	693	130.251	693	29.9341	693	1.21973	693	0.32129
692	-135.191	692	-37.3333	692	129.072	692	29.7077	692	1.26566	692	0.3233
691	-134.36	691	-37.3076	691	127.904	691	29.4548	691	1.30051	691	0.35849
690	-133.581	690	-37.2625	690	126.748	690	29.2066	690	1.31653	690	0.39316
689	-132.793	689	-37.2303	689	125.522	689	28.9903	689	1.28375	689	0.41754
688	-131.911	688	-37.1949	688	124.271	688	28.8125	688	1.31046	688	0.4873
687	-131.03	687	-37.1221	687	122.983	687	28.6574	687	1.30295	687	0.54324
686	-130.1	686	-37.0927	686	121.74	686	28.4874	686	1.30524	686	0.50421
685	-129.115	685	-37.0777	685	120.424	685	28.3624	685	1.3071	685	0.43961
684	-128.15	684	-37.0536	684	119.117	684	28.2407	684	1.2746	684	0.42856
683	-127.209	683	-36.9988	683	117.841	683	28.1343	683	1.23096	683	0.45731
682	-126.233	682	-36.9891	682	116.49	682	28.011	682	1.15811	682	0.48416
681	-125.248	681	-36.9151	681	115.187	681	27.8317	681	1.15063	681	0.5065
680	-124.283	680	-36.8311	680	113.879	680	27.6222	680	1.16083	680	0.48267
679	-123.323	679	-36.7793	679	112.552	679	27.4255	679	1.15384	679	0.49573
678	-122.331	678	-36.6899	678	111.265	678	27.2166	678	1.08685	678	0.54617
677	-121.37	677	-36.5978	677	110.012	677	27.0246	677	1.02548	677	0.62659
676	-120.406	676	-36.5168	676	108.735	676	26.7422	676	0.96918	676	0.67874
675	-119.374	675	-36.4622	675	107.402	675	26.5121	675	0.93433	675	0.67453
674	-118.339	674	-36.3901	674	106.076	674	26.2819	674	0.95822	674	0.66809
673	-117.338	673	-36.3607	673	104.722	673	26.0478	673	0.96158	673	0.67255
672	-116.289	672	-36.3583	672	103.343	672	25.8309	672	0.96097	672	0.68521
671	-115.248	671	-36.312	671	101.977	671	25.6189	671	1.03708	671	0.68491
670	-114.151	670	-36.2628	670	100.535	670	25.4213	670	1.14371	670	0.63388
669	-113.004	669	-36.2253	669	99.024	669	25.1508	669	1.21445	669	0.56522
668	-111.806	668	-36.1269	668	97.4388	668	24.8956	668	1.3125	668	0.49435
667	-110.62	667	-36.0275	667	95.8522	667	24.645	667	1.3588	667	0.44898
666	-109.341	666	-35.9085	666	94.232	666	24.3454	666	1.31113	666	0.45691
665	-107.996	665	-35.7903	665	92.5804	665	24.1003	665	1.25815	665	0.52786
664	-106.583	664	-35.7034	664	90.8445	664	23.8366	664	1.23996	664	0.48474
663	-105.113	663	-35.5717	663	89.0812	663	23.5805	663	1.18896	663	0.47253
662	-103.64	662	-35.457	662	87.2896	662	23.2503	662	1.16501	662	0.54983
661	-102.153	661	-35.344	661	85.4483	661	22.9251	661	1.09491	661	0.62338
660	-100.649	660	-35.2171	660	83.5767	660	22.659	660	1.03949	660	0.71317
659	-99.0495	659	-35.0513	659	81.663	659	22.3456	659	1.02731	659	0.7898
658	-97.4636	658	-34.8871	658	79.6543	658	22.0454	658	1.08646	658	0.84467
657	-95.873	657	-34.7643	657	77.6029	657	21.7173	657	1.16711	657	0.84378
656	-94.2651	656	-34.6048	656	75.5719	656	21.3791	656	1.22531	656	0.85962
655	-92.6689	655	-34.4457	655	73.5673	655	21.0215	655	1.21777	655	0.85678
654	-91.1078	654	-34.2919	654	71.5963	654	20.705	654	1.22488	654	0.78018
653	-89.5475	653	-34.1683	653	69.6668	653	20.3806	653	1.27634	653	0.71518
652	-87.9882	652	-34.0211	652	67.7716	652	20.0631	652	1.32169	652	0.703
651	-86.4409	651	-33.9037	651	65.8639	651	19.7745	651	1.27924	651	0.66663
650	-84.9044	650	-33.8026	650	64.0212	650	19.5345	650	1.26968	650	0.60529
649	-83.3923	649	-33.6777	649	62.2003	649	19.2758	649	1.29028	649	0.61578
648	-81.8348	648	-33.5342	648	60.3871	648	18.989	648	1.33014	648	0.64673
647	-80.3097	647	-33.3972	647	58.5162	647	18.7123	647	1.41031	647	0.69519
646	-78.7638	646	-33.2189	646	56.6421	646	18.4595	646	1.43692	646	0.75134
645	-77.1258	645	-33.0588	645	54.7271	645	18.1589	645	1.41324	645	0.77875
644	-75.49	644	-32.9276	644	52.7928	644	17.8519	644	1.41815	644	0.76898
643	-73.8097	643	-32.7867	643	50.8049	643	17.5677	643	1.45139	643	0.73428
642	-72.0728	642	-32.6623	642	48.7852	642	17.1929	642	1.48077	642	0.74499
641	-70.2745	641	-32.4969	641	46.7144	641	16.8256	641	1.46234	641	0.75458
640	-68.4138	640	-32.2698	640	44.598	640	16.5125	640	1.3775	640	0.67956
639	-66.4527	639	-32.0181	639	42.3833	639	16.162	639	1.27573	639	0.63385
638	-64.3973	638	-31.828	638	40.1086	638	15.7292	638	1.14636	638	0.5878
637	-62.3263	637	-31.6384	637	37.7215	637	15.2776	637	1.09686	637	0.57147
636	-60.1877	636	-31.4456	636	35.2565	636	14.9157	636	1.06918	636	0.59085
635	-57.9985	635	-31.2743	635	32.7133	635	14.4827	635	1.03418	635	0.6456
634	-55.7345	634	-31.0176	634	30.1682	634	14.0962	634	0.94519	634	0.73138
633	-53.4822	633	-30.7801	633	27.6339	633	13.6683	633	0.86581	633	0.78726
632	-51.2022	632	-30.64	632	25.0625	632	13.1909	632	0.87622	632	0.81403
631	-48.9589	631	-30.5008	631	22.4727	631	12.7316	631	0.91971	631	0.8472
630	-46.7421	630	-30.3352	630	19.8813	630	12.3132	630	1.00861	630	0.88242
629	-44.5053	629	-30.1267	629	17.3239	629	11.9311	629	1.02225	629	0.8959
628	-42.2863	628	-29.9005	628	14.8632	628	11.4608	628	0.9845	628	0.92703
627	-40.0767	627	-29.6416	627	12.4476	627	10.9777	627	0.96988	627	0.98477
626	-37.9585	626	-29.4276	626	10.0705	626	10.4733	626	1.00598	626	0.98908
625	-35.8389	625	-29.2487	625	7.66025	625	10.0232	625	1.03409	625	0.92261
624	-33.7196	624	-29.0103	624	5.25754	624	9.66272	624	0.98294	624	0.88089
623	-31.6505	623	-28.813	623	2.93259	623	9.29227	623	0.96066	623	0.87247
622	-29.5557	622	-28.6075	622	0.64999	622	8.9425	622	0.97528	622	0.93424
621	-27.431	621	-28.3954	621	-1.60269	621	8.5484	621	1.03659	621	0.98914
620	-25.2283	620	-28.1908	620	-3.94647	620	8.18024	620	1.12967	620	1.0401
619	-22.9332	619	-27.9582	619	-6.44965	619	7.84363	619	1.19989	619	1.01736
618	-20.5761	618	-27.7252	618	-9.04855	618	7.47794	618	1.20728	618	0.94882
617	-18.0994	617	-27.4817	617	-11.7479	617	7.02518	617	1.25085	617	0.95325
616	-15.5386	616	-27.244	616	-14.5311	616	6.5249	616	1.33264	616	0.98834
615	-12.8365	615	-26.8939	615	-17.455	615	6.01306	615	1.39474	615	1.01166
614	-10.031	614	-26.5659	614	-20.4675	614	5.48822	614	1.3887	614	1.01581
613	-7.15564	613	-26.2565	613	-23.615	613	4.93488	613	1.35706	613	0.97198
612	-4.21942	612	-25.9261	612	-26.8586	612	4.41498	612	1.35001	612	0.93176
611	-1.25528	611	-25.6327	611	-30.0908	611	3.82123	611	1.30145	611	0.91821
610	1.76526	610	-25.3681	610	-33.3675	610	3.19406	610	1.30045	610	0.97986
609	4.86578	609	-25.0754	609	-36.6331	609	2.60391	609	1.27875	609	1.04901
608	8.00186	608	-24.7395	608	-39.9334	608	2.02982	608	1.29892	608	1.086
607	11.1057	607	-24.4616	607	-43.2588	607	1.41663	607	1.29752	607	1.0976
606	14.235	606	-24.1074	606	-46.5796	606	0.79971	606	1.24493	606	1.11948
605	17.4223	605	-23.7701	605	-49.8905	605	0.25256	605	1.24139	605	1.14346
604	20.5826	604	-23.4769	604	-53.1674	604	-0.34555	604	1.21982	604	1.19089
603	23.7295	603	-23.1716	603	-56.4738	603	-0.92722	603	1.23932	603	1.21405
602	26.9342	602	-22.7896	602	-59.7973	602	-1.48428	602	1.23773	602	1.2153
601	30.1743	601	-22.4254	601	-63.1465	601	-2.03452	601	1.28674	601	1.18338
600	33.4229	600	-22.0841	600	-66.5673	600	-2.64975	600	1.28485	600	1.19324
599	36.7172	599	-21.7224	599	-70.0621	599	-3.26459	599	1.25946	599	1.24854
598	40.0999	598	-21.3881	598	-73.6244	598	-3.94763	598	1.254	598	1.28598
597	43.5652	597	-21.0789	597	-77.2407	597	-4.66028	597	1.21356	597	1.27298
596	47.102	596	-20.6865	596	-80.93	596	-5.35751	596	1.12247	596	1.26593
595	50.7288	595	-20.2676	595	-84.6691	595	-6.03513	595	1.0759	595	1.22433
594	54.4067	594	-19.8584	594	-88.4229	594	-6.74216	594	1.01492	594	1.21368
593	58.0915	593	-19.3967	593	-92.1828	593	-7.46664	593	0.98489	593	1.2204
592	61.8254	592	-18.9026	592	-95.9936	592	-8.20441	592	0.93939	592	1.16852
591	65.5813	591	-18.4315	591	-99.8086	591	-8.87424	591	0.91977	591	1.07764
590	69.3827	590	-17.9674	590	-103.553	590	-9.55411	590	0.88803	590	1.0033
589	73.1114	589	-17.5108	589	-107.284	589	-10.2076	589	0.86475	589	0.98984
588	76.7808	588	-17.0753	588	-110.975	588	-10.8983	588	0.93393	588	0.96304
587	80.4614	587	-16.6556	587	-114.678	587	-11.5952	587	0.957	587	0.97983
586	84.1757	586	-16.2399	586	-118.356	586	-12.2753	586	0.97281	586	0.98935
585	87.9173	585	-15.8524	585	-122.046	585	-12.9132	585	0.93192	585	0.97836
584	91.6958	584	-15.4643	584	-125.696	584	-13.5653	584	0.8924	584	0.96466
583	95.4535	583	-15.0147	583	-129.347	583	-14.2876	583	0.8277	583	1.01456
582	99.2295	582	-14.5779	582	-133.059	582	-15.0298	582	0.80347	582	1.05618
581	103.145	581	-14.125	581	-136.881	581	-15.7666	581	0.82617	581	1.07248
580	107.261	580	-13.6506	580	-140.841	580	-16.5173	580	0.78851	580	1.08228
579	111.597	579	-13.1302	579	-144.969	579	-17.3264	579	0.74478	579	1.11151
578	116.106	578	-12.6005	578	-149.238	578	-18.2197	578	0.69369	578	1.15662
577	120.667	577	-12.0999	577	-153.618	577	-19.1458	577	0.6817	577	1.20648
576	125.344	576	-11.5981	576	-158.132	576	-20.1357	576	0.63644	576	1.24133
575	130.201	575	-11.0641	575	-162.68	575	-21.0509	575	0.62509	575	1.25528
574	135.132	574	-10.4947	574	-167.28	574	-21.9467	574	0.64682	574	1.2558
573	140.105	573	-9.87558	573	-171.886	573	-22.8834	573	0.63767	573	1.27454
572	145.045	572	-9.2756	572	-176.496	572	-23.8459	572	0.62491	572	1.26761
571	149.942	571	-8.65601	571	-181.092	571	-24.7811	571	0.57803	571	1.27866
570	154.807	570	-8.00925	570	-185.675	570	-25.7072	570	0.5654	570	1.3277
569	159.634	569	-7.33505	569	-190.178	569	-26.6134	569	0.61511	569	1.32684
568	164.479	568	-6.66144	568	-194.622	568	-27.483	568	0.66409	568	1.33185
567	169.272	567	-6.01959	567	-199.011	567	-28.398	567	0.67368	567	1.358
566	174.063	566	-5.40103	566	-203.393	566	-29.3702	566	0.66083	566	1.36725
565	178.921	565	-4.79877	565	-207.806	565	-30.3005	565	0.64029	565	1.37668
564	183.874	564	-4.16086	564	-212.272	564	-31.231	564	0.64984	564	1.38055
563	188.886	563	-3.49899	563	-216.767	563	-32.1923	563	0.68591	563	1.37491
562	193.992	562	-2.89401	562	-221.318	562	-33.1658	562	0.75217	562	1.33911
561	199.238	561	-2.26663	561	-225.979	561	-34.1712	561	0.69653	561	1.28894
560	204.633	560	-1.58301	560	-230.768	560	-35.2268	560	0.67178	560	1.2471
559	210.191	559	-0.89328	559	-235.766	559	-36.3033	559	0.66431	559	1.23309
558	215.963	558	-0.15256	558	-240.929	558	-37.3821	558	0.65436	558	1.22601
557	221.891	557	0.66678	557	-246.199	557	-38.4981	557	0.65753	557	1.1925
556	227.97	556	1.48874	556	-251.553	556	-39.6925	556	0.63339	556	1.15198
555	234.233	555	2.30295	555	-256.984	555	-40.9583	555	0.58283	555	1.12531
554	240.626	554	3.15213	554	-262.481	554	-42.226	554	0.53061	554	1.11517
553	247.074	553	4.03146	553	-268.031	553	-43.469	553	0.47531	553	1.14032
552	253.628	552	4.90894	552	-273.649	552	-44.7434	552	0.38446	552	1.1994
551	260.228	551	5.79425	551	-279.224	551	-46.0127	551	0.3761	551	1.19632
550	266.823	550	6.68411	550	-284.791	550	-47.296	550	0.36343	550	1.16934
549	273.449	549	7.52551	549	-290.327	549	-48.5982	549	0.30356	549	1.13812
548	280.096	548	8.40973	548	-295.878	548	-49.9099	548	0.2402	548	1.12033
547	286.681	547	9.36603	547	-301.401	547	-51.1991	547	0.20428	547	1.12338
546	293.212	546	10.3114	546	-306.949	546	-52.4577	546	0.11057	546	1.11581
545	299.792	545	11.2063	545	-312.488	545	-53.7217	545	0.05521	545	1.08304
544	306.408	544	12.1232	544	-317.991	544	-55.0036	544	0.08203	544	1.04126
543	313.01	543	13.0029	543	-323.491	543	-56.2813	543	0.07651	543	1.02591
542	319.648	542	13.978	542	-329.005	542	-57.6404	542	0.01462	542	1.05936
541	326.279	541	14.9826	541	-334.547	541	-59.0208	541	-0.00974	541	1.08423
540	333.016	540	15.97	540	-340.138	540	-60.3712	540	-0.01236	540	1.14148
539	339.791	539	16.9015	539	-345.819	539	-61.6961	539	0.00482	539	1.17432
538	346.684	538	17.8428	538	-351.551	538	-63.0677	538	0.06046	538	1.15347
537	353.675	537	18.8371	537	-357.345	537	-64.4964	537	0.12012	537	1.14658
536	360.712	536	19.8663	536	-363.219	536	-65.9491	536	0.12448	536	1.16101
535	367.832	535	20.958	535	-369.209	535	-67.4559	535	0.06091	535	1.14511
534	375.086	534	22.0177	534	-375.354	534	-68.9207	534	0.08072	534	1.09946
533	382.523	533	23.0598	533	-381.597	533	-70.3888	533	0.13037	533	1.0704
532	390.117	532	24.1558	532	-387.946	532	-71.9656	532	0.16824	532	1.02625
531	397.815	531	25.3324	531	-394.374	531	-73.6076	531	0.15268	531	0.93661
530	405.687	530	26.5552	530	-400.922	530	-75.3021	530	0.10422	530	0.97757
529	413.708	529	27.7822	529	-407.613	529	-77.0275	529	0.09045	529	0.98181
528	421.882	528	29.0354	528	-414.433	528	-78.7684	528	0.03482	528	0.95044
527	430.142	527	30.3101	527	-421.356	527	-80.5322	527	0.03052	527	0.92065
526	438.525	526	31.6134	526	-428.377	526	-82.3305	526	0.00269	526	0.95605
525	447.032	525	32.9609	525	-435.513	525	-84.1832	525	-0.0235	525	0.96185
524	455.666	524	34.3366	524	-442.778	524	-86.0324	524	-0.02896	524	0.96426
523	464.323	523	35.707	523	-450.062	523	-87.8954	523	-0.05145	523	1.03931
522	472.954	522	37.0259	522	-457.354	522	-89.7316	522	-0.04166	522	1.06531
521	481.666	521	38.3924	521	-464.611	521	-91.5865	521	-0.04114	521	1.07437
520	490.424	520	39.8217	520	-471.926	520	-93.4673	520	-0.03299	520	1.10718
519	499.264	519	41.2489	519	-479.226	519	-95.3894	519	0.01968	519	1.13657
518	508.223	518	42.6724	518	-486.527	518	-97.3568	518	-0.01022	518	1.12317
517	517.222	517	44.1387	517	-493.772	517	-99.3848	517	-0.0813	517	1.14374
516	526.203	516	45.5728	516	-500.928	516	-101.382	516	-0.14142	516	1.1828
515	535.309	515	47.037	515	-508.081	515	-103.399	515	-0.1611	515	1.20724
514	544.573	514	48.5874	514	-515.262	514	-105.496	514	-0.19598	514	1.19669
513	553.943	513	50.1438	513	-522.464	513	-107.604	513	-0.25089	513	1.14468
512	563.304	512	51.7427	512	-529.623	512	-109.707	512	-0.22116	512	1.11478
511	572.655	511	53.3247	511	-536.699	511	-111.791	511	-0.18375	511	1.1077
510	582.053	510	54.9618	510	-543.715	510	-113.915	510	-0.17346	510	1.12177
509	591.453	509	56.6068	509	-550.644	509	-116.02	509	-0.12973	509	1.12076
508	600.739	508	58.3006	508	-557.49	508	-118.088	508	-0.08826	508	1.10007
507	609.975	507	59.9932	507	-564.225	507	-120.193	507	-0.13049	507	1.10117
506	619.143	506	61.6804	506	-570.841	506	-122.276	506	-0.13138	506	1.06754
505	628.32	505	63.3998	505	-577.333	505	-124.387	505	-0.10938	505	1.10156
504	637.537	504	65.1371	504	-583.755	504	-126.525	504	-0.1507	504	1.15088
503	646.93	503	66.9213	503	-590.191	503	-128.744	503	-0.22797	503	1.18155
502	656.582	502	68.7406	502	-596.777	502	-131.074	502	-0.23398	502	1.19302
501	666.398	501	70.6033	501	-603.45	501	-133.466	501	-0.17514	501	1.14914
500	676.545	500	72.5137	500	-610.265	500	-135.946	500	-0.16714	500	1.10831
499	686.976	499	74.5414	499	-617.217	499	-138.488	499	-0.14902	499	1.04529
498	697.647	498	76.6265	498	-624.291	498	-141.12	498	-0.10742	498	0.98926
497	708.518	497	78.7556	497	-631.492	497	-143.782	497	-0.05896	497	0.9353
496	719.503	496	80.9567	496	-638.807	496	-146.481	496	-0.03522	496	0.87277
495	730.635	495	83.1761	495	-646.127	495	-149.242	495	0.01459	495	0.86841
494	741.718	494	85.4214	494	-653.284	494	-151.932	494	0.000610352	494	0.82178
493	752.83	493	87.7321	493	-660.36	493	-154.617	493	0.00436	493	0.82004
492	763.996	492	90.1323	492	-667.45	492	-157.35	492	-0.02585	492	0.80096
491	775.33	491	92.5469	491	-674.613	491	-160.24	491	-0.05585	491	0.80331
490	786.805	490	95.0302	490	-681.861	490	-163.22	490	-0.07944	490	0.79837
489	798.475	489	97.5565	489	-689.134	489	-166.277	489	-0.14075	489	0.80872
488	810.392	488	100.206	488	-696.459	488	-169.417	488	-0.23233	488	0.84759
487	822.513	487	102.884	487	-703.802	487	-172.595	487	-0.35574	487	0.85065
486	834.754	486	105.612	486	-711.247	486	-175.847	486	-0.44507	486	0.84119
485	847.087	485	108.424	485	-718.675	485	-179.119	485	-0.54688	485	0.85971
484	859.511	484	111.257	484	-726.096	484	-182.44	484	-0.65051	484	0.94147
483	871.886	483	114.105	483	-733.407	483	-185.699	483	-0.72162	483	0.98025
482	884.243	482	116.961	482	-740.586	482	-188.988	482	-0.75995	482	1.00317
481	896.535	481	119.888	481	-747.714	481	-192.353	481	-0.8244	481	1.05896
480	908.778	480	122.86	480	-754.825	480	-195.846	480	-0.8382	480	1.07315
479	921.013	479	125.859	479	-761.959	479	-199.45	479	-0.8002	479	1.10312
478	933.244	478	128.942	478	-769.113	478	-203.2	478	-0.75781	478	1.08118
477	945.493	477	132.01	477	-776.293	477	-207.034	477	-0.7554	477	1.06815
476	957.756	476	135.124	476	-783.5	476	-211.005	476	-0.73679	476	1.04965
475	969.972	475	138.305	475	-790.602	475	-214.945	475	-0.71222	475	1.0502
474	982.159	474	141.56	474	-797.626	474	-218.875	474	-0.64584	474	1.08121
473	994.199	473	144.817	473	-804.532	473	-222.672	473	-0.59586	473	1.05945
472	1006.14	472	148.001	472	-811.224	472	-226.336	472	-0.55081	472	0.9473
471	1017.92	471	151.189	471	-817.621	471	-229.879	471	-0.52042	471	0.87772
470	1029.57	470	154.398	470	-823.739	470	-233.272	470	-0.47818	470	0.82907
469	1041.16	469	157.709	469	-829.664	469	-236.619	469	-0.42105	469	0.82233
468	1052.68	468	161.051	468	-835.38	468	-239.873	468	-0.34949	468	0.78033
467	1064.19	467	164.416	467	-840.942	467	-243.099	467	-0.31833	467	0.74164
466	1075.66	466	167.83	466	-846.323	466	-246.444	466	-0.37299	466	0.6799
465	1087.31	465	171.325	465	-851.634	465	-249.911	465	-0.39435	465	0.64764
464	1099.09	464	174.958	464	-856.975	464	-253.595	464	-0.39261	464	0.70035
463	1111.05	463	178.797	463	-862.321	463	-257.49	463	-0.40723	463	0.71786
462	1123.18	462	182.729	462	-867.722	462	-261.578	462	-0.43088	462	0.71103
461	1135.56	461	186.783	461	-873.144	461	-265.88	461	-0.40698	461	0.73142
460	1148.19	460	190.995	460	-878.637	460	-270.43	460	-0.35791	460	0.73978
459	1161.12	459	195.355	459	-884.276	459	-275.229	459	-0.32135	459	0.7626
458	1174.35	458	199.907	458	-890.022	458	-280.294	458	-0.22766	458	0.76013
457	1187.82	457	204.601	457	-895.808	457	-285.553	457	-0.11224	457	0.76828
456	1201.44	456	209.443	456	-901.537	456	-290.906	456	0.01007	456	0.72324
455	1215.14	455	214.394	455	-907.158	455	-296.318	455	0.09546	455	0.70218
454	1228.84	454	219.448	454	-912.631	454	-301.77	454	0.26645	454	0.71204
453	1242.45	453	224.61	453	-917.881	453	-307.258	453	0.39993	453	0.7453
452	1255.81	452	229.828	452	-922.879	452	-312.707	452	0.45725	452	0.74735
451	1268.97	451	235.104	451	-927.55	451	-318.11	451	0.49487	451	0.74591
450	1281.91	450	240.458	450	-931.923	450	-323.429	450	0.55331	450	0.72241
449	1294.51	449	245.806	449	-936.015	449	-328.7	449	0.55905	449	0.70053
448	1306.85	448	251.181	448	-939.856	448	-334.023	448	0.52142	448	0.70032
447	1319.02	447	256.606	447	-943.471	447	-339.416	447	0.55771	447	0.65872
446	1331	446	262.085	446	-946.892	446	-344.923	446	0.51962	446	0.60837
445	1342.86	445	267.633	445	-950.179	445	-350.559	445	0.45123	445	0.50113
444	1354.71	444	273.263	444	-953.346	444	-356.278	444	0.34412	444	0.42615
443	1366.52	443	278.953	443	-956.346	443	-362.089	443	0.24262	443	0.36365
442	1378.19	442	284.721	442	-959.146	442	-368.013	442	0.1347	442	0.2955
441	1389.91	441	290.621	441	-961.789	441	-374.023	441	0.06104	441	0.28119
440	1401.65	440	296.75	440	-964.211	440	-380.126	440	0.03851	440	0.23029
439	1413.4	439	303.075	439	-966.376	439	-386.287	439	-0.00565	439	0.25323
438	1425.19	438	309.641	438	-968.336	438	-392.605	438	-0.04037	438	0.27524
437	1437.08	437	316.437	437	-970.101	437	-399.05	437	-0.04346	437	0.25967
436	1449.02	436	323.476	436	-971.59	436	-405.704	436	-0.05017	436	0.24991
435	1460.97	435	330.786	435	-972.8	435	-412.525	435	-0.01523	435	0.29764
434	1472.89	434	338.386	434	-973.765	434	-419.565	434	0.03891	434	0.34531
433	1484.81	433	346.281	433	-974.421	433	-426.774	433	0.08368	433	0.37659
432	1496.61	432	354.368	432	-974.831	432	-434.162	432	0.10034	432	0.38004
431	1508.24	431	362.633	431	-974.954	431	-441.734	431	0.1265	431	0.35736
430	1519.69	430	371.13	430	-974.701	430	-449.427	430	0.18066	430	0.34934
429	1530.91	429	379.794	429	-974.078	429	-457.22	429	0.24939	429	0.41498
428	1541.83	428	388.634	428	-973.108	428	-465.072	428	0.25842	428	0.44327
427	1552.43	427	397.596	427	-971.891	427	-473.01	427	0.25314	427	0.45929
426	1562.73	426	406.775	426	-970.423	426	-481.026	426	0.25934	426	0.46912
425	1572.73	425	416.019	425	-968.605	425	-489.036	425	0.33835	425	0.45224
424	1582.36	424	425.392	424	-966.453	424	-497.059	424	0.42108	424	0.48602
423	1591.61	423	434.899	423	-964.02	423	-504.981	423	0.46243	423	0.60941
422	1600.45	422	444.418	422	-961.256	422	-512.896	422	0.42999	422	0.69943
421	1608.98	421	454.078	421	-958.154	421	-520.79	421	0.41861	421	0.72583
420	1617.15	420	463.976	420	-954.701	420	-528.697	420	0.42566	420	0.72446
419	1625.04	419	474.298	419	-950.789	419	-536.685	419	0.48773	419	0.73749
418	1632.71	418	484.874	418	-946.394	418	-544.781	418	0.55899	418	0.69324
417	1640.06	417	495.78	417	-941.513	417	-553.039	417	0.5657	417	0.71805
416	1647.15	416	507.037	416	-936.222	416	-561.427	416	0.55856	416	0.79251
415	1653.96	415	518.631	415	-930.39	415	-570.029	415	0.60913	415	0.8302
414	1660.5	414	530.685	414	-924.134	414	-578.822	414	0.69626	414	0.82529
413	1666.73	413	543.188	413	-917.469	413	-587.693	413	0.69458	413	0.84106
412	1672.51	412	555.98	412	-910.307	412	-596.648	412	0.67963	412	0.87689
411	1677.93	411	569.105	411	-902.656	411	-605.694	411	0.66971	411	0.85767
410	1682.9	410	582.593	410	-894.486	410	-614.753	410	0.63077	410	0.83386
409	1687.42	409	596.457	409	-885.799	409	-623.791	409	0.59955	409	0.78223
408	1691.42	408	610.808	408	-876.586	408	-632.935	408	0.58701	408	0.67343
407	1695.06	407	625.747	407	-866.814	407	-642.031	407	0.53586	407	0.56433
406	1698.27	406	641.267	406	-856.451	406	-651.085	406	0.44818	406	0.51642
405	1701.02	405	657.207	405	-845.529	405	-660.175	405	0.37845	405	0.51797
404	1703.37	404	673.759	404	-834.08	404	-669.244	404	0.32687	404	0.55707
403	1705.22	403	690.93	403	-822.042	403	-678.184	403	0.28998	403	0.60858
402	1706.49	402	708.697	402	-809.438	402	-687.022	402	0.25546	402	0.62622
401	1707.22	401	727.135	401	-796.309	401	-695.625	401	0.20664	401	0.65683
400	1707.35	400	746.129	400	-782.675	400	-703.75	400	0.15704	400	0.70193
399	1706.84	399	765.589	399	-768.514	399	-711.381	399	0.19778	399	0.73669
398	1705.69	398	785.585	398	-753.931	398	-718.489	398	0.19882	398	0.8118
397	1703.83	397	806.177	397	-738.826	397	-724.942	397	0.15192	397	0.80881
396	1701.35	396	827.415	396	-723.238	396	-730.612	396	0.16373	396	0.72144
395	1698.32	395	849.135	395	-707.339	395	-735.328	395	0.12155	395	0.65302
394	1694.78	394	871.267	394	-691.206	394	-738.997	394	0.07712	394	0.64386
393	1690.85	393	893.847	393	-674.884	393	-741.479	393	0.02817	393	0.74381
392	1686.52	392	916.884	392	-658.417	392	-742.695	392	0.00778	392	0.7756
391	1681.8	391	940.374	391	-641.758	391	-742.521	391	-0.04709	391	0.7597
390	1676.68	390	964.292	390	-625.028	390	-740.698	390	-0.10666	390	0.75217
389	1671.24	389	988.591	389	-608.28	389	-737.025	389	-0.09521	389	0.70279
388	1665.5	388	1013.12	388	-591.621	388	-731.215	388	-0.01392	388	0.78027
387	1659.23	387	1037.69	387	-575.136	387	-723.25	387	0.13974	387	0.86047
386	1652.47	386	1062.2	386	-558.745	386	-712.962	386	0.25165	386	1.00583
385	1644.77	385	1086.29	385	-542.617	385	-700.202	385	0.37619	385	1.06104
384	1635.96	384	1109.48	384	-526.713	384	-685.23	384	0.58072	384	1.1424
383	1625.65	383	1131.36	383	-511.22	383	-668.133	383	0.65036	383	1.16693
382	1613.33	382	1151.23	382	-496.182	382	-649.099	382	0.65189	382	1.14828
381	1598.25	381	1168.4	381	-481.476	381	-628.42	381	0.60709	381	1.12201
380	1579.49	380	1181.95	380	-467.119	380	-606.612	380	0.48614	380	0.95538
379	1555.97	379	1190.64	379	-453	379	-584.11	379	0.42944	379	0.87698
378	1526.42	378	1193.13	378	-439.177	378	-561.259	378	0.47778	378	0.73932
377	1489.66	377	1188	377	-425.347	377	-538.261	377	0.3587	377	0.71567
376	1444.98	376	1173.68	376	-411.58	376	-515.279	376	0.33865	376	0.79486
375	1392.24	375	1148.75	375	-397.759	375	-492.251	375	0.19272	375	0.74631
374	1332.52	374	1112.87	374	-383.755	374	-468.875	374	-0.03754	374	0.5239
373	1267.17	373	1066.26	373	-369.489	373	-445.066	373	-0.1987	373	0.27161
372	1197.58	372	1008.6	372	-354.584	372	-419.843	372	-0.43246	372	0.14142
371	1125.42	371	941.495	371	-339.261	371	-392.735	371	-0.44357	371	0.08618
370	1053.77	370	867.115	370	-323.382	370	-363.608	370	-0.38733	370	-0.27252
369	985.342	369	788.236	369	-306.951	369	-333.136	369	-0.45172	369	-0.72559
368	922.68	368	708.057	368	-290.619	368	-302.022	368	-0.9165	368	-1.2717
367	867.147	367	630.472	367	-274.985	367	-270.982	367	-1.41702	367	-1.53183
366	819.899	366	557.931	366	-260.3	366	-240.629	366	-1.50839	366	-1.11389
365	780.392	365	491.527	365	-246.784	365	-212.146	365	-1.47162	365	-0.72385
364	748.812	364	433.068	364	-235.019	364	-186.333	364	-1.29108	364	-0.2717
363	725.234	363	383.696	363	-225.231	363	-163.956	363	-0.89435	363	0.01355
362	708.745	362	343.035	362	-217.673	362	-145.297	362	-0.58838	362	0.39111
361	697.734	361	310.361	361	-212.484	361	-130.013	361	-0.39856	361	1.06314
360	691.098	360	284.739	360	-209.579	360	-117.893	360	0.26465	360	1.32977
359	688.227	359	264.343	359	-208.098	359	-108.141	359	0.50317	359	1.52203
358	688.337	358	248.152	358	-207.49	358	-100.813	358	0.96777	358	1.40628
357	690.066	357	235.474	357	-207.99	357	-95.1056	357	1.4292	357	1.38501
356	693.121	356	225.805	356	-209.444	356	-90.4096	356	1.66022	356	1.14084
355	697.337	355	218.651	355	-211.684	355	-86.8482	355	1.31549	355	0.97174
354	702.071	354	213.047	354	-214.028	354	-84.2166	354	0.71805	354	0.58856
353	707.076	353	208.816	353	-216.594	353	-82.6061	353	-0.11163	353	0.21423
352	712.096	352	205.439	352	-219.272	352	-81.4927	352	-0.68094	352	0.00821
351	717.182	351	203.104	351	-221.794	351	-80.6905	351	-0.76553	351	0.10348
350	721.646	350	201.245	350	-224.399	350	-80.078	350	-0.8421	350	0.00403
349	725.585	349	199.891	349	-226.508	349	-79.6774	349	-1.28131	349	-0.34592
348	729.077	348	198.831	348	-228.27	348	-79.382	348	-1.41821	348	-0.4335
347	731.795	347	197.77	347	-229.453	347	-78.6871	347	-1.07028	347	-0.42447
346	733.726	346	196.425	346	-230.5	346	-78.1365	346	-0.78555	346	-0.12701
345	734.704	345	195.014	345	-231.031	345	-77.8403	345	-0.42233	345	0.31696
344	734.836	344	193.499	344	-231.053	344	-77.2645	344	-0.13251	344	0.54636
343	734.006	343	191.708	343	-230.641	343	-76.9753	343	0.00232	343	0.54922
342	732.126	342	189.899	342	-230.145	342	-76.5856	342	0.60184	342	0.56973
341	729.68	341	188.094	341	-229.783	341	-75.9811	341	0.96341	341	0.89658
340	726.467	340	185.986	340	-229.273	340	-75.1837	340	0.92239	340	1.14993
339	722.525	339	183.741	339	-228.407	339	-74.8826	339	0.94763	339	1.42084
338	717.961	338	181.091	338	-227.264	338	-74.6339	338	0.84757	338	1.5816
337	712.629	337	178.18	337	-225.9	337	-73.8756	337	0.67593	337	1.47104
336	706.714	336	175.118	336	-224.468	336	-72.9427	336	1.09924	336	1.23825
335	700.421	335	171.71	335	-222.526	335	-71.6619	335	1.19247	335	1.51868
334	693.586	334	168.182	334	-220.287	334	-70.1169	334	0.76517	334	1.92291
333	686.121	333	164.252	333	-217.673	333	-68.4688	333	0.52707	333	1.97375
332	678.746	332	160.299	332	-214.858	332	-66.8867	332	0.59659	332	2.06296
331	670.791	331	156.046	331	-211.803	331	-65.2883	331	0.16388	331	1.92007
330	662.213	330	151.996	330	-208.618	330	-63.6077	330	-0.33673	330	1.69067
329	653.355	329	147.958	329	-205.485	329	-61.7594	329	0.01273	329	1.42438
328	644.2	328	143.714	328	-202.015	328	-60.2505	328	0.15985	328	1.39969
327	634.637	327	139.468	327	-198.527	327	-58.6399	327	-0.14227	327	1.20441
326	624.873	326	135.285	326	-195.023	326	-56.953	326	-0.07526	326	0.82047
325	614.721	325	131.08	325	-191.624	325	-55.6674	325	0.40836	325	0.48618
324	604.138	324	127.148	324	-188.184	324	-54.3037	324	0.77551	324	0.54349
323	593.501	323	122.956	323	-184.878	323	-52.7195	323	1.55048	323	0.65707
322	582.789	322	118.971	322	-181.52	322	-51.0101	322	2.02383	322	0.67703
321	572.274	321	115.034	321	-177.724	321	-49.2742	321	1.58478	321	0.77829
320	561.242	320	111.446	320	-174.471	320	-47.1943	320	0.78787	320	0.92996
319	550.372	319	107.743	319	-171.386	319	-45.1368	319	0.25302	319	1.30698
318	539.464	318	103.918	318	-168.388	318	-43.1414	318	0.52197	318	1.41257
317	528.482	317	100.171	317	-164.984	317	-40.9883	317	-0.08392	317	1.9335
316	517.468	316	96.959	316	-161.258	316	-39.2251	316	-0.68137	316	2.31842
315	506.394	315	93.5793	315	-157.316	315	-37.047	315	-0.93753	315	2.04007
314	495.212	314	90.0237	314	-153.553	314	-35.0918	314	-0.90857	314	1.99048
313	483.438	313	86.0909	313	-149.814	313	-33.386	313	-0.87921	313	2.30798
312	471.7	312	81.504	312	-145.765	312	-31.517	312	-0.41235	312	2.50543
311	459.926	311	77.4059	311	-140.973	311	-29.7973	311	-0.35083	311	2.22278
310	448.205	310	73.8796	310	-136.544	310	-28.417	310	-0.93887	310	1.87152
309	436.644	309	70.2266	309	-132.071	309	-27.5232	309	-0.97266	309	1.80316
308	424.32	308	65.8604	308	-127.98	308	-25.3962	308	-0.39423	308	1.45764
307	411.42	307	61.644	307	-124.02	307	-23.0193	307	-0.3587	307	1.28296
306	398.327	306	57.2904	306	-120.032	306	-21.3048	306	-0.54327	306	1.25388
305	384.951	305	53.3441	305	-115.901	305	-19.8752	305	-0.70419	305	1.01538
304	371.958	304	49.6543	304	-112.146	304	-18.1526	304	-1.04541	304	0.87558
303	359.001	303	46.6656	303	-108.58	303	-16.9376	303	-1.22232	303	0.93823
302	345.574	302	42.9629	302	-104.228	302	-15.6768	302	-0.77524	302	1.78796
301	331.389	301	39.1778	301	-99.8076	301	-13.7025	301	-0.58118	301	2.23337
300	317.144	300	35.3465	300	-95.8753	300	-12.4157	300	-1.19162	300	2.22992
299	303.231	299	31.4586	299	-91.6417	299	-11.8735	299	-2.04968	299	2.4631
298	288.695	298	27.9391	298	-87.4128	298	-10.6297	298	-2.23981	298	2.84821
297	273.756	297	24.5006	297	-83.1663	297	-8.84689	297	-1.81317	297	2.65308
296	258.056	296	20.9526	296	-79.1365	296	-8.68625	296	-1.29669	296	2.40662
295	241.435	295	17.1564	295	-74.8312	295	-8.00446	295	-0.45963	295	1.61566
294	223.649	294	14.0171	294	-71.2221	294	-6.54703	294	0.33884	294	0.79224
293	206.629	293	11.8947	293	-68.3328	293	-5.47717	293	0.75501	293	0.09451
292	189.789	292	9.79602	292	-64.485	292	-5.56332	292	1.77527	292	-0.63937
291	172.346	291	7.09204	291	-60.6047	291	-5.4491	291	2.56067	291	-0.78424
290	155.472	290	4.56958	290	-56.6325	290	-4.67859	290	3.34271	290	-1.31284
289	139.009	289	2.9368	289	-52.693	289	-4.55286	289	2.61377	289	-0.82138
288	123.016	288	1.66803	288	-49.3946	288	-1.85696	288	1.55194	288	-0.66141
287	107.716	287	0.99423	287	-45.9116	287	-0.70725	287	1.35492	287	-0.2085
286	94.2509	286	1.00537	286	-42.5269	286	-0.62283	286	0.93246	286	1.17001
285	82.1322	285	0.27655	285	-38.5079	285	-0.44919	285	0.6163	285	2.19101
284	69.7363	284	-0.15778	284	-34.9908	284	0.29822	284	0.41891	284	2.61829
283	58.4069	283	0.87012	283	-31.5819	283	2.44131	283	0.6181	283	3.2153
282	48.8166	282	1.84723	282	-28.3729	282	2.68738	282	0.50424	282	3.75516
281	40.8478	281	1.03131	281	-25.6495	281	2.49417	281	1.00604	281	3.04846
280	34.4395	280	0.67194	280	-22.1162	280	1.91925	280	2.17493	280	3.00092
279	28.5546	279	0.56152	279	-18.9469	279	0.8559	279	2.1087	279	3.48627
278	23.5237	278	-0.29666	278	-15.4288	278	1.28021	278	2.32224	278	3.58344
277	19.0828	277	-1.54016	277	-13.0461	277	-0.02216	277	2.16479	277	2.82767
276	15.4397	276	-1.74619	276	-10.5208	276	-0.87067	276	2.38177	276	3.18906
275	12.6473	275	-2.38663	275	-8.61642	275	-3.44131	275	1.86499	275	2.9715
274	9.82333	274	-2.94165	274	-7.03058	274	-4.39804	274	2.10101	274	2.16513
273	6.71527	273	-2.3251	273	-6.32465	273	-3.56793	273	1.44867	273	2.14575
272	3.52228	272	-1.77878	272	-4.89731	272	-3.93167	272	1.04108	272	1.78839
271	2.30219	271	-1.58539	271	-3.38162	271	-2.84409	271	1.5495	271	1.32925
270	1.35709	270	-1.13882	270	-3.0025	270	-0.67581	270	1.8255	270	1.1936
269	0.5506	269	-1.25699	269	-2.88309	269	0.9606	269	1.87854	269	0.96271
268	-0.7312	268	-1.03131	268	-2.47217	268	1.94193	268	1.47452	268	0.80978
267	-1.27338	267	-1.69366	267	-0.93359	267	2.68756	267	1.64807	267	0.23624
266	-0.82773	266	-0.37326	266	0.0069	266	3.24472	266	1.09119	266	0.75244
265	-1.00708	265	0.31241	265	1.91257	265	2.48944	265	1.32599	265	1.83359
264	-0.35455	264	0.67801	264	3.02533	264	4.22519	264	1.59164	264	2.4343
263	-0.82635	263	1.20679	263	3.31567	263	3.83289	263	1.1264	263	3.57986
262	-0.55804	262	1.70465	262	4.23148	262	1.59897	262	-0.27826	262	3.97015
261	-0.29675	261	2.05707	261	4.9939	261	0.03778	261	-1.12115	261	4.08273
260	-0.45102	260	1.73285	260	6.13113	260	-0.47421	260	-0.74994	260	4.69608
259	-0.06039	259	2.71585	259	6.23425	259	0.1597	259	-1.10532	259	5.43234
258	-0.10367	258	2.88663	258	7.1955	258	2.22824	258	-1.43771	258	5.51669
257	0.08661	257	2.80701	257	7.3887	257	3.39694	257	-1.39767	257	4.57135
256	0.59567	256	3.44037	256	7.33618	256	1.74164	256	-1.15121	256	4.55853
255	1.13229	255	4.20621	255	7.65121	255	1.24237	255	-0.84854	255	4.67389
254	1.09073	254	5.14368	254	7.79367	254	1.92093	254	-0.19458	254	4.71237
253	0.68829	253	5.81677	253	7.48541	253	3.5549	253	0.48801	253	4.37842
252	0.79178	252	6.1835	252	7.34158	252	4.05328	252	0.79886	252	3.45819
251	0.52832	251	6.81027	251	7.1521	251	4.56226	251	0.98743	251	2.94727
250	0.46964	250	5.99753	250	6.34521	250	3.88116	250	1.58792	250	2.8606
249	0.8266	249	5.51199	249	5.42868	249	2.96619	249	1.52551	249	2.96591
248	0.64111	248	4.97559	248	4.84344	248	4.35919	248	1.70486	248	3.15924
247	0.49847	247	3.9491	247	4.37347	247	3.96771	247	2.05627	247	3.27679
246	0.53095	246	3.18265	246	3.69672	246	3.42133	246	3.21912	246	3.4585
245	0.00595	245	2.97415	245	3.80405	245	3.29343	245	3.61465	245	3.71735
244	-0.63882	244	4.20758	244	3.76382	244	3.19971	244	3.83261	244	4.17593
243	-0.71979	243	4.65085	243	3.98703	243	3.49457	243	3.87048	243	5.07587
242	-1.21509	242	4.66736	242	4.03445	242	4.15082	242	4.02759	242	5.16977
241	-1.21191	241	4.75839	241	3.98959	241	3.90555	241	4.28085	241	5.52567
240	-1.03165	240	4.56686	240	4.31601	240	2.77173	240	4.25729	240	5.70709
239	-0.62268	239	4.88803	239	4.67331	239	2.26031	239	3.6037	239	5.61475
238	-1.10587	238	4.49652	238	4.5293	238	2.51273	238	2.81973	238	4.69073
237	-1.24789	237	4.1474	237	4.53696	237	1.85144	237	2.60211	237	4.05209
236	-1.00781	236	3.46396	236	5.68735	236	2.10062	236	2.65439	236	3.92026
235	-0.51682	235	2.28223	235	5.97629	235	2.69135	235	3.00479	235	3.73013
234	0.02258	234	1.75488	234	6.17847	234	2.62076	234	3.00824	234	3.44339
233	-0.01404	233	1.24054	233	6.86081	233	3.89658	233	2.98843	233	3.38446
232	-0.39243	232	1.36774	232	7.41199	232	5.12943	232	3.03418	232	3.76401
231	-0.75888	231	1.90671	231	7.48172	231	5.71964	231	2.69617	231	3.6633
230	-0.52487	230	3.10367	230	7.01169	230	6.31604	230	2.38602	230	3.88718
229	0.39862	229	4.04022	229	6.59702	229	7.22272	229	2.53116	229	4.17468
228	1.47119	228	3.50012	228	5.43839	228	7.14651	228	2.18164	228	4.37622
227	1.29669	227	3.19794	227	4.47702	227	6.634	227	2.04095	227	4.07944
226	1.01926	226	3.57657	226	4.09399	226	5.45865	226	1.67874	226	3.80148
225	0.673	225	4.08755	225	3.61731	225	4.48328	225	1.47134	225	3.72964
224	0.5227	224	3.77332	224	3.23901	224	3.85715	224	1.3244	224	3.40121
223	0.92889	223	3.50168	223	3.44458	223	4.05478	223	1.45807	223	2.74191
222	1.23697	222	2.2424	222	3.97278	222	4.12277	222	2.10156	222	2.44409
221	1.41074	221	0.76337	221	4.46057	221	3.2605	221	2.17352	221	2.20978
220	0.54147	220	0.30994	220	4.77548	220	2.33359	220	2.71042	220	2.69022
219	0.6983	219	1.40991	219	4.87527	219	2.02487	219	2.72327	219	2.86893
218	1.21786	218	1.93921	218	4.99942	218	2.66266	218	2.39355	218	2.48914
217	1.0719	217	2.27829	217	4.29471	217	3.02814	217	1.74649	217	1.93707
216	0.18564	216	3.12668	216	4.36078	216	1.84558	216	1.05164	216	1.06113
215	-0.19867	215	3.1304	215	3.52554	215	1.45773	215	0.48349	215	0.78153
214	-0.38391	214	2.7298	214	2.59149	214	1.189	214	-0.41727	214	0.70017
213	-1.07025	213	2.97168	213	1.71896	213	1.11642	213	-1.24969	213	0.77182
212	-1.12152	212	3.37631	212	1.23746	212	1.68121	212	-1.81445	212	0.58212
211	-0.36893	211	3.10974	211	1.32849	211	1.72913	211	-1.8974	211	0.72546
210	-0.71036	210	2.88718	210	0.62274	210	1.23944	210	-2.39658	210	1.14804
209	0.04965	209	3.18942	209	0.7626	209	1.56964	209	-1.72769	209	1.40298
208	0.70703	208	2.39511	208	0.44681	208	2.61945	208	-0.66669	208	2.33167
207	0.24954	207	1.42535	207	-0.01294	207	2.54871	207	0.16821	207	2.29666
206	-0.25098	206	1.31332	206	-0.35348	206	1.87134	206	0.83719	206	2.48404
205	-0.70163	205	1.54959	205	-0.9791	205	1.95941	205	1.60568	205	1.70972
204	-0.32642	204	1.13675	204	-0.98474	204	1.36813	204	1.55783	204	0.97766
203	-0.9906	203	0.47711	203	-1.49493	203	0.99777	203	1.0311	203	0.33771
202	-1.84592	202	-0.9288	202	-2.08865	202	0.3977	202	1.53894	202	-0.07993
201	-2.79623	201	-1.55807	201	-3.12634	201	-1.43344	201	1.89139	201	-0.16956
200	-3.09116	200	-2.11658	200	-3.57858	200	-2.90994	200	1.64832	200	-0.21262

## Sheet: Figure2a
Figure 2a	CPL
Sample	L	Sample	D	Sample	DL
Wavelength (nm)	CPL [mdeg]	Wavelength (nm)	CPL [mdeg]	Wavelength (nm)	CPL [mdeg]
750	6.05849	750	-5.02602	750	-0.39761
749	6.0771	749	-4.94754	749	-0.53012
748	6.08377	748	-4.99713	748	-0.75499
747	6.75096	747	-5.29257	747	-1.40838
746	6.20163	746	-5.28722	746	-0.65479
745	6.33607	745	-5.46533	745	0.32205
744	6.50685	744	-5.49477	744	0.39052
743	6.54326	743	-5.47679	743	0.45171
742	6.87368	742	-5.71493	742	0.67009
741	7.5131	741	-5.84139	741	1.25241
740	7.77807	740	-5.78149	740	1.46742
739	8.05926	739	-5.38167	739	0.46519
738	8.47556	738	-4.94934	738	-0.06492
737	8.47981	737	-4.96832	737	-0.17812
736	8.74199	736	-4.9739	736	0.00606
735	8.44054	735	-5.05092	735	-0.32852
734	8.07845	734	-5.43141	734	-0.10405
733	7.7694	733	-5.52674	733	0.56557
732	7.57914	732	-6.38631	732	0.87497
731	6.97116	731	-6.29486	731	1.22504
730	7.12409	730	-6.24787	730	0.57402
729	7.83446	729	-6.04672	729	0.07074
728	8.46772	728	-5.55499	728	0.67763
727	8.13435	727	-5.67072	727	0.47153
726	8.02188	726	-5.4558	726	0.33285
725	8.08038	725	-4.98595	725	1.08633
724	8.30946	724	-5.41285	724	1.21936
723	7.64906	723	-5.475	723	0.94194
722	7.43853	722	-5.84073	722	0.17171
721	7.04436	721	-6.14897	721	0.22361
720	7.19118	720	-6.24301	720	0.39278
719	7.96555	719	-6.65014	719	0.02924
718	8.20397	718	-6.77918	718	-0.76858
717	8.33755	717	-6.95049	717	-0.15814
716	8.41228	716	-7.42463	716	0.78735
715	7.85111	715	-7.33879	715	0.78141
714	8.5008	714	-7.3129	714	-0.03066
713	7.89156	713	-7.34848	713	-0.24725
712	7.27187	712	-7.53833	712	0.38517
711	7.37421	711	-7.51605	711	0.40922
710	7.6479	710	-7.28991	710	0.46224
709	7.97319	709	-7.16624	709	0.5389
708	8.26905	708	-7.52999	708	0.87053
707	8.45082	707	-8.24665	707	1.19667
706	9.1577	706	-7.75779	706	1.87227
705	8.63718	705	-8.21507	705	1.24889
704	8.71424	704	-8.85893	704	1.13802
703	8.69906	703	-9.6862	703	1.52508
702	9.22634	702	-9.60374	702	0.86355
701	9.12109	701	-10.0676	701	0.98421
700	9.27732	700	-10.0792	700	0.46601
699	9.65898	699	-10.1406	699	0.49396
698	10.0308	698	-10.2291	698	1.32271
697	10.2443	697	-9.95955	697	1.37459
696	10.1671	696	-10.2438	696	1.36852
695	9.98111	695	-9.97225	695	-0.14167
694	10.5122	694	-9.57304	694	-0.6789
693	10.5608	693	-9.25812	693	-1.30197
692	10.0815	692	-9.23353	692	-2.25909
691	10.3537	691	-9.09099	691	-2.93462
690	9.42006	690	-8.80587	690	-2.68681
689	9.4762	689	-8.85989	689	-1.13798
688	9.69172	688	-9.38564	688	0.39608
687	9.55474	687	-9.739	687	0.6414
686	10.086	686	-9.97883	686	1.83381
685	11.45	685	-10.3417	685	1.95252
684	11.9053	684	-10.3139	684	1.26802
683	12.841	683	-10.41	683	0.88518
682	12.8078	682	-10.9124	682	-0.29908
681	11.9512	681	-11.0847	681	-0.8284
680	12.0506	680	-10.7764	680	-0.33017
679	11.8407	679	-10.7049	679	-0.27088
678	11.3036	678	-11.1394	678	-0.06905
677	11.2733	677	-11.7684	677	0.16675
676	12.222	676	-11.64	676	0.27462
675	12.7225	675	-11.8875	675	1.95136
674	12.5993	674	-12.6015	674	2.62253
673	13.2147	673	-12.7735	673	2.35849
672	12.9839	672	-12.9122	672	2.40162
671	12.3102	671	-13.1337	671	2.87402
670	12.0038	670	-13.3798	670	3.16752
669	10.9792	669	-13.436	669	2.22524
668	11.2065	668	-13.0888	668	1.89553
667	10.8707	667	-13.0713	667	1.70698
666	10.6548	666	-13.6948	666	0.93495
665	11.3106	665	-13.6868	665	1.30375
664	11.6182	664	-13.7497	664	1.45569
663	11.9834	663	-13.9098	663	1.58694
662	11.6897	662	-14.6235	662	1.61319
661	12.3477	661	-15.3939	661	0.20283
660	12.4119	660	-15.9153	660	-0.56313
659	12.5969	659	-16.3637	659	-0.12345
658	12.6851	658	-16.6498	658	-0.27039
657	13.3676	657	-16.8973	657	-0.4121
656	13.6319	656	-17.2171	656	0.09882
655	14.6825	655	-17.0267	655	0.40539
654	15.2617	654	-16.9469	654	0.6722
653	15.8374	653	-17.1714	653	-0.03023
652	15.6077	652	-17.5381	652	-0.36148
651	15.8195	651	-18.1002	651	-0.39523
650	15.712	650	-18.4172	650	-1.16354
649	15.9723	649	-18.1695	649	-2.03369
648	15.8208	648	-18.5414	648	-1.95178
647	15.3805	647	-18.6954	647	-2.16416
646	15.4012	646	-18.4752	646	-2.04067
645	16.3623	645	-18.5482	645	-1.54847
644	15.9029	644	-18.3888	644	-2.21329
643	16.4573	643	-18.4811	643	-1.01744
642	15.3467	642	-19.1809	642	0.50867
641	15.2329	641	-19.0509	641	1.06851
640	15.2394	640	-18.6631	640	1.2087
639	15.3982	639	-19.0056	639	1.37461
638	15.8285	638	-18.604	638	1.64584
637	16.4594	637	-19.5457	637	2.59687
636	15.7758	636	-19.6528	636	1.64044
635	17.1261	635	-19.3628	635	1.03406
634	17.2743	634	-19.525	634	0.76885
633	18.2558	633	-19.7454	633	1.6828
632	18.1039	632	-20.5352	632	1.5643
631	17.5907	631	-20.6536	631	2.05094
630	18.7929	630	-20.3451	630	0.2784
629	19.464	629	-21.0716	629	0.263
628	18.8775	628	-21.2881	628	2.03135
627	19.0496	627	-20.9394	627	2.13842
626	18.8819	626	-20.8289	626	1.88373
625	19.2727	625	-20.9741	625	1.52899
624	19.3512	624	-21.4149	624	0.97877
623	18.3912	623	-22.3431	623	1.94591
622	18.9411	622	-22.1148	622	1.58719
621	18.8698	621	-22.5746	621	-0.22137
620	18.6785	620	-23.6078	620	-0.70771
619	18.6033	619	-24.1622	619	0.86504
618	18.704	618	-24.7589	618	1.05269
617	19.0399	617	-24.6726	617	1.28392
616	18.9863	616	-24.279	616	1.48726
615	18.4892	615	-25.1671	615	1.45704
614	19.2112	614	-25.7524	614	0.66105
613	19.4657	613	-25.4275	613	-0.04068
612	18.8679	612	-25.4935	612	-0.78685
611	18.9957	611	-24.9323	611	-1.12726
610	19.5699	610	-25.0678	610	-0.60433
609	19.9688	609	-25.3548	609	-1.23038
608	20.413	608	-24.6593	608	-1.27767
607	20.872	607	-24.6219	607	-1.02007
606	20.958	606	-25.3656	606	-1.07993
605	21.2605	605	-25.5043	605	-1.54848
604	21.4914	604	-25.8768	604	-1.40078
603	21.7791	603	-26.7337	603	-2.01808
602	21.5752	602	-26.8277	602	-1.44756
601	21.4899	601	-28.1711	601	-1.15768
600	21.4849	600	-28.6919	600	-0.56546
599	22.1116	599	-29.1932	599	-0.08666
598	22.6242	598	-29.9531	598	0.0614
597	21.9066	597	-30.2961	597	-1.02426
596	22.1658	596	-30.3753	596	-0.64496
595	22.5889	595	-30.8141	595	0.02322
594	23.4855	594	-30.947	594	0.69709
593	23.7523	593	-31.4795	593	0.74599
592	24.2417	592	-32.4024	592	0.68531
591	25.1579	591	-32.9853	591	0.96073
590	26.1829	590	-33.0858	590	1.74245
589	26.2069	589	-34.0407	589	2.57441
588	26.7409	588	-35.1263	588	1.92241
587	27.4012	587	-35.4791	587	2.67021
586	27.8075	586	-35.9724	586	2.27348
585	27.4621	585	-36.2575	585	2.07338
584	27.1479	584	-36.5899	584	2.68532
583	27.4187	583	-37.2624	583	2.27174
582	27.446	582	-37.3899	582	1.17411
581	27.9703	581	-38.2435	581	0.71018
580	27.9715	580	-39.1227	580	1.11782
579	28.9749	579	-38.8855	579	1.37999
578	30.5152	578	-39.0112	578	0.63859
577	31.3427	577	-39.4127	577	-0.36811
576	31.5622	576	-40.0837	576	0.70176
575	31.7532	575	-40.1005	575	1.71736
574	32.3423	574	-39.8675	574	0.46727
573	32.436	573	-40.1945	573	0.60552
572	31.7691	572	-40.4614	572	1.1381
571	31.2887	571	-40.673	571	1.76061
570	32.2657	570	-41.1373	570	1.46229
569	32.8469	569	-41.4482	569	-0.08372
568	33.0065	568	-42.7275	568	-0.69407
567	33.0138	567	-42.9787	567	-0.68383
566	34.1281	566	-43.5397	566	-1.49207
565	35.5985	565	-44.1304	565	-0.39905
564	35.8621	564	-44.7396	564	-0.68654
563	36.0836	563	-45.4946	563	-0.000250244
562	35.2362	562	-44.4512	562	-0.12988
561	36.8508	561	-44.8724	561	0.28328
560	36.6647	560	-44.8449	560	0.44269
559	35.9678	559	-46.138	559	0.17554
558	36.3596	558	-46.7269	558	0.3
557	37.0037	557	-47.4503	557	0.43033
556	37.7236	556	-47.777	556	1.16586
555	38.8294	555	-48.83	555	1.29669
554	37.9345	554	-49.2868	554	-0.20183
553	38.0144	553	-49.5116	553	-0.17591
552	37.8513	552	-48.1953	552	-1.34664
551	36.9189	551	-48.078	551	-1.53146
550	36.7616	550	-48.0729	550	-1.84275
549	37.1785	549	-48.2488	549	-1.88569
548	37.6751	548	-48.2416	548	-2.07976
547	39.0954	547	-48.1046	547	-0.51335
546	39.1721	546	-49.0861	546	1.14837
545	39.3395	545	-49.5733	545	2.57402
544	39.2706	544	-49.6635	544	1.18147
543	39.8802	543	-50.156	543	2.44184
542	39.9945	542	-49.8207	542	3.20713
541	39.8013	541	-51.0243	541	2.83155
540	39.9924	540	-51.7743	540	2.06085
539	40.6496	539	-52.0113	539	1.77158
538	41.6265	538	-52.954	538	1.10597
537	42.1629	537	-53.3112	537	2.74375
536	42.2438	536	-54.0303	536	2.6253
535	42.2502	535	-54.7343	535	3.97757
534	43.0255	534	-53.8817	534	4.32889
533	44.366	533	-53.779	533	3.19079
532	43.8378	532	-54.6466	532	2.21286
531	44.5563	531	-53.9391	531	1.28296
530	44.8095	530	-54.0369	530	-1.7803
529	45.6624	529	-54.2045	529	-3.75737
528	45.5503	528	-54.602	528	-6.19711
527	44.7543	527	-55.0858	527	-7.72094
526	43.8477	526	-54.7181	526	-6.08234
525	44.1252	525	-55.1708	525	-5.6591
524	43.9954	524	-54.7426	524	-3.80202
523	44.8354	523	-55.0395	523	-2.78411
522	45.9962	522	-56.5399	522	-1.34032
521	46.704	521	-56.6331	521	0.50917
520	48.0899	520	-56.3743	520	0.70801
519	48.3269	519	-56.4448	519	0.35274
518	48.628	518	-56.4089	518	-0.10053
517	47.7787	517	-55.6911	517	0.59958
516	46.5922	516	-54.7039	516	0.36681
515	46.026	515	-54.2075	515	-0.03886
514	44.3628	514	-53.7996	514	0.05222
513	43.3823	513	-52.923	513	0.1807
512	43.3766	512	-53.0325	512	1.26426
511	43.4231	511	-53.0987	511	1.44014
510	45.0575	510	-53.8362	510	2.63512
509	45.3008	509	-52.888	509	3.54871
508	44.7888	508	-52.8437	508	2.77894
507	46.3904	507	-52.1274	507	3.2883
506	46.4492	506	-51.9183	506	3.63869
505	46.8945	505	-50.9804	505	2.80721
504	46.2473	504	-50.1074	504	3.55385
503	45.3757	503	-48.8313	503	2.79493
502	45.816	502	-48.2572	502	3.22608
501	45.6552	501	-48.1586	501	2.21635
500	45.0907	500	-48.6738	500	1.44039
499	45.5825	499	-48.5921	499	2.14507
498	44.9861	498	-46.5064	498	2.65601
497	44.2369	497	-45.8777	497	1.32354
496	43.7833	496	-45.7364	496	0.44579
495	42.1113	495	-44.7797	495	1.12543
494	41.2758	494	-44.0609	494	1.23461
493	40.4699	493	-43.1708	493	0.29784
492	39.2924	492	-42.7566	492	-1.08282
491	39.1917	491	-44.2762	491	-2.72677
490	39.042	490	-43.8678	490	-2.43896
489	39.1939	489	-43.8232	489	-3.80985
488	38.814	488	-42.7439	488	-4.63332
487	39.0461	487	-42.5972	487	-5.1134
486	38.2097	486	-41.725	486	-3.15409
485	37.4911	485	-41.8356	485	-2.54084
484	37.9535	484	-40.4401	484	-1.81971
483	37.5097	483	-39.9955	483	-1.59253
482	36.8759	482	-39.3809	482	-0.26115
481	37.2146	481	-39.2355	481	2.09306
480	35.2799	480	-37.9575	480	2.44953
479	34.893	479	-38.2398	479	1.30941
478	33.7919	478	-37.1347	478	1.7735
477	32.6408	477	-36.711	477	2.96066
476	32.2294	476	-35.2993	476	1.81862
475	31.0787	475	-34.548	475	1.54066
474	31.5009	474	-33.5623	474	0.46106
473	31.5648	473	-33.2714	473	0.95014
472	30.6148	472	-32.6495	472	0.05035
471	30.351	471	-31.9453	471	-1.31147
470	29.9875	470	-30.9543	470	-2.36889
469	29.6562	469	-29.817	469	-2.43967
468	29.5714	468	-28.5876	468	-3.22711
467	28.5836	467	-27.8247	467	-3.35565
466	28.5943	466	-26.6928	466	-2.45414
465	27.967	465	-25.5652	465	-2.04037
464	25.7504	464	-25.3206	464	-1.97077
463	24.4468	463	-24.6842	463	-0.77087
462	22.9809	462	-24.6204	462	-1.43977
461	22.503	461	-24.07	461	-1.05038
460	22.1943	460	-22.0302	460	-1.03531
459	20.8963	459	-21.748	459	-1.32357
458	20.4003	458	-20.8441	458	-1.4385
457	19.9123	457	-19.9146	457	-1.87752
456	19.5101	456	-19.4738	456	-1.94379
455	19.2222	455	-18.3922	455	-0.6983
454	17.9505	454	-18.2571	454	-0.46599
453	17.1358	453	-17.8745	453	-0.21698
452	16.1869	452	-16.6267	452	-0.38142
451	16.23	451	-16.261	451	-0.18408
450	16.3441	450	-15.0759	450	0.23532
449	15.6432	449	-14.4174	449	-0.90073
448	14.8607	448	-13.4166	448	-0.9085
447	14.5361	447	-12.6859	447	-1.44565
446	14.248	446	-11.5918	446	-1.2023
445	14.0504	445	-11.0398	445	-0.5922
444	12.8565	444	-9.77887	444	-0.23442
443	11.5421	443	-9.19086	443	-0.50639
442	11.0138	442	-8.44954	442	-0.40748
441	10.3295	441	-7.81259	441	-1.55935
440	9.2141	440	-7.45877	440	-1.55791
439	8.75234	439	-6.94629	439	-1.10435
438	8.05249	438	-6.73144	438	-0.8817
437	7.73522	437	-6.70181	437	-0.95501
436	7.62702	436	-6.35713	436	-0.15729
435	6.94863	435	-6.20317	435	1.25002
434	6.60631	434	-5.98319	434	1.53786
433	6.06973	433	-5.43212	433	1.89799
432	5.48854	432	-5.30043	432	1.9009
431	5.20335	431	-5.07669	431	2.00564
430	4.97706	430	-4.43286	430	2.25851
429	4.56739	429	-3.99987	429	1.73999
428	4.23836	428	-3.62803	428	1.22908
427	3.98984	427	-3.56535	427	0.60584
426	4.0619	426	-3.56897	426	0.06332
425	4.02811	425	-3.04727	425	-0.45047
424	3.71062	424	-2.85029	424	-1.20578
423	3.18014	423	-2.83891	423	-1.25294
422	2.52231	422	-2.30197	422	-1.10987
421	2.29249	421	-2.07333	421	-0.9178
420	1.9907	420	-1.85347	420	-0.36194
419	1.85929	419	-1.71396	419	-0.42293
418	1.83368	418	-1.37887	418	-0.09526
417	1.93706	417	-1.24988	417	0.19645
416	1.84202	416	-1.25948	416	0.23178
415	2.08419	415	-1.21037	415	-0.05193
414	1.92363	414	-0.75523	414	-0.32414
413	1.93885	413	-0.43015	413	-0.53124
412	1.69308	412	-0.3795	412	-0.1627
411	1.17749	411	-0.23629	411	-0.37911
410	1.01083	410	-0.21813	410	-0.59149
409	1.02455	409	-0.07189	409	-0.38555
408	0.97397	408	-0.159	408	-0.39269
407	0.69684	407	-0.13707	407	-0.19259
406	0.32296	406	0.10792	406	-0.33346
405	0.37293	405	0.27613	405	-0.71874
404	0.19625	404	0.3714	404	-0.66847
403	0.21539	403	0.41606	403	-0.87348
402	-0.12678	402	0.20371	402	-0.57071
401	-0.14424	401	0.33548	401	-0.28762
400	-0.06015	400	0.24858	400	-0.02197

## Sheet: Figure 2b
Figure 2b	MCD
Sample	L N-S	Sample	L S-N	Sample	D N-S	Sample	D S-N	Sample	DL N-S	Sample	DL S-N
Wavelength (nm)	MCD [mdeg]	Wavelength (nm)	MCD [mdeg]	Wavelength (nm)	MCD [mdeg]	Wavelength (nm)	MCD [mdeg]	Wavelength (nm)	MCD [mdeg]	Wavelength (nm)	MCD [mdeg]
750	4.66559	750	3.05869	750	-2.03631	750	-2.03879	750	0.73769	750	-0.43202
749	4.7548	749	2.97132	749	-2.32449	749	-2.15884	749	1.06408	749	-0.7461
748	4.78031	748	3.21257	748	-2.76349	748	-2.15353	748	0.55347	748	-0.48257
747	4.71354	747	2.98974	747	-2.28501	747	-2.19018	747	0.17627	747	-0.51016
746	4.30709	746	3.31274	746	-2.49206	746	-1.97333	746	0.46089	746	-0.54325
745	4.12541	745	3.33627	745	-2.85418	745	-1.92742	745	0.33009	745	-0.09674
744	4.09062	744	4.17836	744	-2.76368	744	-2.05965	744	-0.07894	744	-0.19228
743	4.18111	743	4.59653	743	-2.65214	743	-2.0825	743	-0.09148	743	0.07048
742	4.10774	742	4.11188	742	-2.24462	742	-1.87641	742	0.24945	742	0.31766
741	4.21314	741	4.20119	741	-2.40859	741	-2.13263	741	1.06192	741	0.23364
740	3.8943	740	4.04172	740	-2.31746	740	-2.6257	740	1.24	740	0.70893
739	3.88491	739	4.9364	739	-2.08773	739	-2.81048	739	1.67092	739	0.53742
738	3.95814	738	6.02277	738	-1.88676	738	-3.13708	738	1.67079	738	0.4952
737	4.00749	737	5.39875	737	-2.89584	737	-3.18556	737	1.57473	737	0.75204
736	4.315	736	5.71778	736	-3.04763	736	-3.07239	736	1.75005	736	0.75363
735	4.27543	735	5.95828	735	-3.31784	735	-3.33547	735	1.3349	735	0.57447
734	4.29751	734	5.76486	734	-3.64925	734	-2.97887	734	1.27299	734	0.19946
733	4.87722	733	5.25409	733	-3.89944	733	-2.73155	733	0.95463	733	0.04755
732	5.34873	732	4.94009	732	-3.86161	732	-2.74116	732	1.06268	732	0.02781
731	5.46366	731	5.43953	731	-3.73696	731	-2.75601	731	0.79249	731	0.21884
730	5.18389	730	5.99686	730	-2.87011	730	-3.01654	730	0.57442	730	0.05451
729	5.5426	729	5.78442	729	-2.84453	729	-2.85993	729	1.06603	729	0.05297
728	5.75553	728	5.79462	728	-2.77329	728	-3.08991	728	0.66348	728	0.13425
727	5.72535	727	5.70497	727	-2.68922	727	-3.35073	727	0.87183	727	0.06126
726	5.67513	726	6.06848	726	-2.59227	726	-3.51247	726	1.10621	726	0.20476
725	5.62029	725	5.71461	725	-2.66046	725	-3.62679	725	0.80183	725	0.56004
724	5.65661	724	5.64073	724	-2.96676	724	-3.34197	724	1.30201	724	0.51851
723	5.67651	723	6.08606	723	-3.03556	723	-3.34854	723	1.85626	723	1.0272
722	5.68376	722	6.19471	722	-3.10159	722	-3.46726	722	1.39323	722	0.89299
721	5.62928	721	6.38152	721	-3.23221	721	-3.36159	721	1.98593	721	0.80549
720	5.73836	720	5.98178	720	-3.25644	720	-3.08395	720	1.61892	720	0.66905
719	5.86274	719	5.40091	719	-3.81717	719	-2.81123	719	1.20951	719	0.72896
718	5.96829	718	5.19563	718	-4.14841	718	-2.74494	718	1.31823	718	0.37809
717	5.93919	717	4.22556	717	-4.3714	717	-3.01767	717	0.59635	717	0.19199
716	5.84327	716	3.47677	716	-5.13482	716	-2.81594	716	-0.15378	716	0.21452
715	5.87739	715	3.86352	715	-5.05244	715	-2.79266	715	-0.43088	715	0.19251
714	5.59626	714	4.01629	714	-5.33563	714	-3.16791	714	-0.35631	714	0.43207
713	5.46039	713	4.51035	713	-5.21205	713	-3.88423	713	-0.29665	713	0.41553
712	5.4575	712	5.79132	712	-4.48631	712	-4.12362	712	-0.17228	712	0.40993
711	5.21198	711	6.69157	711	-4.28431	711	-3.89333	711	-0.36396	711	0.39114
710	5.23486	710	6.97663	710	-3.8526	710	-3.79313	710	-0.28765	710	0.60878
709	5.18506	709	7.06305	709	-3.02726	709	-3.97968	709	-0.11526	709	0.74162
708	5.49793	708	6.71955	708	-2.89013	708	-4.16695	708	-0.57372	708	0.71304
707	5.88607	707	7.04872	707	-2.71102	707	-4.25934	707	-0.67149	707	1.00829
706	5.76123	706	6.8337	706	-2.64565	706	-3.94083	706	-0.62037	706	0.48432
705	5.37039	705	5.4829	705	-3.12865	705	-3.91778	705	-0.64917	705	0.26283
704	5.76188	704	5.23928	704	-3.04669	704	-4.13316	704	-0.55938	704	-0.19547
703	6.0829	703	5.88116	703	-3.65987	703	-3.75897	703	-0.6179	703	-0.68602
702	6.21467	702	5.97082	702	-4.44665	702	-3.91269	702	-0.80856	702	-0.53384
701	5.97635	701	6.0369	701	-4.91213	701	-3.92874	701	-0.36234	701	-0.54077
700	6.30875	700	6.08574	700	-5.12971	700	-3.97626	700	-0.56871	700	-0.83174
699	6.56653	699	6.44475	699	-5.59864	699	-3.91844	699	-0.34331	699	-0.38301
698	6.99753	698	6.72033	698	-5.75925	698	-3.64815	698	0.07111	698	-0.58011
697	7.01476	697	7.27176	697	-5.28692	697	-3.82999	697	0.14816	697	-0.09924
696	6.71276	696	7.54917	696	-5.27264	696	-4.13773	696	0.71654	696	0.29989
695	6.90816	695	7.50154	695	-5.63253	695	-4.14774	695	0.89723	695	0.34785
694	6.54973	694	7.60098	694	-5.45101	694	-3.87362	694	0.62984	694	0.50623
693	6.4154	693	7.44465	693	-5.64958	693	-4.03549	693	0.75838	693	0.78932
692	6.29615	692	7.68923	692	-5.40597	692	-4.20598	692	-0.01948	692	0.91533
691	6.22415	691	8.26217	691	-5.6653	691	-4.60435	691	-0.54127	691	0.68453
690	6.16557	690	8.70508	690	-5.87952	690	-4.07421	690	-1.13305	690	0.36509
689	6.83707	689	8.07243	689	-5.90864	689	-3.95854	689	-1.21253	689	-0.2962
688	7.22393	688	8.99104	688	-5.54261	688	-4.12735	688	-1.19192	688	-0.51761
687	7.6129	687	9.31405	687	-5.85964	687	-4.03505	687	-1.38015	687	-0.94842
686	7.91087	686	9.20086	686	-5.93023	686	-3.91286	686	-1.66505	686	-0.99303
685	7.6617	685	9.30788	685	-5.78578	685	-4.08322	685	-0.96267	685	-0.91911
684	7.8463	684	8.79608	684	-5.95983	684	-4.16085	684	-0.44259	684	-0.56388
683	8.43249	683	9.07866	683	-6.31202	683	-4.71682	683	0.43959	683	-1.41665
682	8.22429	682	8.88158	682	-6.30181	682	-5.32975	682	0.49258	682	-0.90868
681	8.17605	681	8.06268	681	-6.7496	681	-5.3794	681	0.38499	681	-1.01199
680	8.02387	680	7.34858	680	-6.74394	680	-5.96306	680	0.97123	680	-0.65678
679	7.72714	679	7.72945	679	-6.85039	679	-5.76988	679	1.28716	679	-0.60869
678	7.8745	678	7.59184	678	-7.31173	678	-5.62691	678	0.95849	678	-0.73471
677	8.22792	677	7.06901	677	-7.27425	677	-5.98474	677	0.87748	677	-0.04964
676	8.34095	676	6.94428	676	-7.25461	676	-5.63971	676	0.77454	676	0.372
675	8.50572	675	7.17746	675	-7.16968	675	-5.83127	675	0.82971	675	0.4825
674	8.89488	674	7.43378	674	-6.87113	674	-5.94313	674	0.95597	674	0.66059
673	9.38141	673	7.40142	673	-7.36302	673	-5.80402	673	0.39946	673	0.81224
672	9.69404	672	7.76783	672	-7.25137	672	-6.22504	672	0.51163	672	0.47998
671	9.99699	671	7.6682	671	-6.9994	671	-5.93606	671	0.37566	671	0.20012
670	9.59527	670	8.33753	670	-6.85709	670	-5.86581	670	0.45247	670	-0.37094
669	9.2756	669	8.12055	669	-7.35777	669	-6.12697	669	0.11061	669	-0.74076
668	9.67033	668	8.57851	668	-7.50037	668	-6.61006	668	0.64336	668	-0.55953
667	9.89476	667	8.71978	667	-7.57161	667	-6.65485	667	0.7938	667	-0.37076
666	9.7048	666	8.70754	666	-7.76077	666	-7.17107	666	0.95868	666	-0.1671
665	9.85139	665	9.40856	665	-7.90226	665	-7.85257	665	1.13501	665	-0.09076
664	9.69606	664	9.51632	664	-7.96207	664	-8.25736	664	1.21074	664	0.18435
663	9.84398	663	9.59943	663	-7.81526	663	-7.90415	663	1.42372	663	0.66358
662	10.5131	662	9.99655	662	-7.89264	662	-7.35779	662	1.57174	662	0.5038
661	10.201	661	9.72816	661	-8.50937	661	-7.07836	661	1.32012	661	0.53515
660	10.8747	660	9.56262	660	-8.75419	660	-7.03294	660	1.68697	660	0.61937
659	10.2997	659	9.53134	659	-8.65782	659	-7.13257	659	1.4827	659	0.49296
658	10.5943	658	9.1433	658	-8.46576	658	-6.98906	658	1.40831	658	0.3642
657	10.247	657	8.56853	657	-8.3433	657	-7.10145	657	1.51035	657	0.44344
656	10.1866	656	8.51363	656	-8.84763	656	-7.86958	656	1.18101	656	0.3351
655	10.3261	655	8.44778	655	-8.96992	655	-7.94517	655	1.40569	655	0.90651
654	10.8221	654	9.12857	654	-8.99255	654	-8.5722	654	0.51727	654	0.27759
653	11.061	653	9.59608	653	-9.1397	653	-8.21556	653	0.3453	653	0.15256
652	11.2119	652	10.0924	652	-9.37075	652	-7.79868	652	0.09694	652	0.16769
651	11.7656	651	10.7439	651	-10.3136	651	-7.87286	651	-0.34498	651	0.22477
650	11.4781	650	11.1499	650	-10.3972	650	-7.6939	650	0.05499	650	-0.21318
649	12.4314	649	11.3388	649	-10.3729	649	-7.49228	649	-0.49687	649	-0.2359
648	12.1603	648	12.0684	648	-10.3112	648	-8.09282	648	-0.90708	648	-0.57799
647	11.8835	647	12.0011	647	-10.228	647	-8.54302	647	-0.20941	647	-0.371
646	11.4015	646	11.2961	646	-10.1992	646	-9.18971	646	-0.40746	646	0.000115967
645	10.7259	645	11.1077	645	-10.3527	645	-9.21637	645	-0.29509	645	0.72706
644	10.3025	644	10.2617	644	-10.8898	644	-9.54292	644	-0.58754	644	0.67788
643	10.2135	643	10.6443	643	-10.9491	643	-9.61902	643	-0.47783	643	0.81709
642	9.76597	642	10.3177	642	-11.8389	642	-9.40857	642	0.18267	642	1.11977
641	9.54982	641	9.86523	641	-11.9158	641	-9.14923	641	0.36727	641	1.1401
640	9.2982	640	10.1217	640	-11.1096	640	-9.01498	640	-0.0334	640	0.73601
639	9.40511	639	10.3065	639	-11.5677	639	-8.9263	639	0.55304	639	0.61834
638	10.2843	638	10.445	638	-10.4975	638	-9.17058	638	0.6853	638	0.58121
637	10.7938	637	10.561	637	-10.8353	637	-8.99096	637	1.06828	637	0.09626
636	11.467	636	10.7118	636	-10.0874	636	-9.19567	636	0.54649	636	-0.16191
635	11.0958	635	11.1431	635	-9.4945	635	-9.73532	635	0.36277	635	-0.34153
634	11.2007	634	11.5355	634	-10.0963	634	-10.3329	634	0.2568	634	-0.3663
633	11.9469	633	11.7222	633	-11.0786	633	-10.8021	633	0.94731	633	-0.07901
632	12.0704	632	12.7658	632	-11.4778	632	-10.2724	632	0.71542	632	-0.56475
631	12.1253	631	12.754	631	-11.872	631	-10.6188	631	0.60743	631	-1.02596
630	12.4933	630	12.8268	630	-11.6409	630	-11.1314	630	0.60111	630	-0.82111
629	12.6096	629	12.62	629	-12.183	629	-11.0523	629	0.91717	629	-0.53744
628	13.2371	628	12.8344	628	-12.8266	628	-10.5679	628	1.04877	628	-0.34528
627	13.1007	627	12.8117	627	-12.7389	627	-10.3434	627	0.72179	627	-0.2197
626	13.737	626	12.5814	626	-12.7938	626	-9.86865	626	0.17387	626	-0.24395
625	14.1202	625	13.0807	625	-12.1685	625	-10.1921	625	0.71025	625	0.37062
624	14.173	624	13.1764	624	-12.4579	624	-10.3261	624	0.8973	624	0.68352
623	14.1012	623	14.055	623	-13.5426	623	-10.5079	623	1.37179	623	1.29338
622	14.4829	622	14.3748	622	-13.4218	622	-10.6977	622	1.04715	622	1.19139
621	14.8056	621	13.7005	621	-13.6268	621	-11.4448	621	1.07003	621	1.39339
620	15.1793	620	13.6986	620	-13.8544	620	-11.4119	620	1.2593	620	1.2632
619	14.8426	619	13.696	619	-14.5768	619	-11.8702	619	1.06377	619	1.09096
618	15.1013	618	13.3739	618	-15.1924	618	-12.1233	618	0.86446	618	1.26202
617	15.3651	617	12.9496	617	-15.0843	617	-11.2555	617	0.56783	617	1.04761
616	15.4228	616	12.3083	616	-14.8725	616	-11.2544	616	0.67037	616	0.8054
615	15.1845	615	12.58	615	-15.2506	615	-11.1048	615	0.92129	615	0.26549
614	15.1157	614	13.8444	614	-14.9526	614	-11.2591	614	0.98628	614	0.11766
613	14.6877	613	14.0898	613	-14.6695	613	-11.7414	613	0.84868	613	0.18728
612	15.4293	612	15.2348	612	-13.748	612	-11.8137	612	0.88094	612	0.02347
611	14.9523	611	15.4553	611	-14.0316	611	-12.6865	611	1.27302	611	-0.17489
610	14.971	610	15.9946	610	-14.1399	610	-13.2304	610	0.67266	610	-0.21876
609	15.2206	609	15.8834	609	-13.8866	609	-13.97	609	-0.37714	609	-0.28679
608	15.111	608	14.9674	608	-13.8378	608	-13.6161	608	-0.14114	608	0.11877
607	15.2781	607	14.5514	607	-14.0579	607	-13.5317	607	-0.18058	607	0.18653
606	14.9395	606	14.6143	606	-14.4077	606	-13.3569	606	0.55308	606	0.41394
605	15.2735	605	14.0341	605	-15.3932	605	-13.2545	605	-0.02775	605	-0.17669
604	15.1447	604	14.9891	604	-15.6345	604	-13.9282	604	-0.25362	604	0.19506
603	15.047	603	14.7708	603	-16.0883	603	-14.1499	603	0.66202	603	-0.00859
602	15.4067	602	15.7024	602	-15.6875	602	-14.3532	602	0.72781	602	0.55037
601	15.7978	601	15.8853	601	-15.9394	601	-14.8909	601	0.15149	601	0.40357
600	16.4676	600	16.184	600	-15.7858	600	-15.4142	600	0.01177	600	0.25423
599	17.6583	599	15.7729	599	-15.9515	599	-15.7995	599	-0.67637	599	-0.10802
598	17.981	598	16.3942	598	-16.2505	598	-15.5805	598	-0.50676	598	0.23092
597	19.1358	597	16.0654	597	-17.2324	597	-15.2454	597	-1.10005	597	0.39311
596	19.2102	596	16.29	596	-16.91	596	-15.2301	596	-1.42677	596	0.69626
595	19.1295	595	16.071	595	-18.0561	595	-15.6541	595	-1.42177	595	0.70122
594	18.8949	594	16.7054	594	-19.0391	594	-16.2967	594	-0.85592	594	1.17924
593	18.3149	593	17.7772	593	-19.718	593	-16.0569	593	-0.77575	593	1.53859
592	17.361	592	17.1861	592	-19.9279	592	-16.3467	592	-0.46911	592	1.24317
591	17.9886	591	17.1568	591	-18.8762	591	-16.4477	591	-0.3145	591	1.28037
590	17.9038	590	18.5443	590	-19.4412	590	-16.7734	590	-0.538	590	1.82571
589	18.6879	589	19.1261	589	-20.0205	589	-16.3919	589	-0.08495	589	1.31421
588	18.4668	588	19.0159	588	-20.4348	588	-16.3144	588	-0.27986	588	0.68117
587	19.0133	587	19.1365	587	-19.9429	587	-16.2746	587	0.38848	587	0.77064
586	19.8387	586	19.1671	586	-20.2582	586	-16.3373	586	0.05901	586	0.90288
585	20.4555	585	20.2872	585	-20.3736	585	-16.9722	585	-0.05146	585	1.01333
584	20.6556	584	19.9705	584	-21.0247	584	-17.6556	584	0.33013	584	0.82583
583	20.6719	583	19.4361	583	-20.9735	583	-18.0567	583	1.04237	583	0.45978
582	20.1132	582	19.3504	582	-21.2382	582	-18.3803	582	0.94512	582	0.54636
581	20.7883	581	20.0358	581	-21.9394	581	-19.0501	581	0.67728	581	0.0285
580	21.2047	580	19.5593	580	-21.7056	580	-18.9081	580	-0.10321	580	-0.12803
579	21.1552	579	19.1042	579	-22.3229	579	-18.907	579	0.6589	579	-0.8189
578	20.624	578	19.113	578	-23.135	578	-18.9822	578	0.9554	578	-1.12232
577	19.6655	577	19.7676	577	-22.5595	577	-18.9658	577	1.53337	577	-1.35076
576	20.775	576	20.016	576	-22.9082	576	-19.2976	576	0.67463	576	-1.72087
575	20.84	575	20.1771	575	-22.3539	575	-19.6952	575	0.74136	575	-0.88749
574	21.2523	574	20.1289	574	-23.2851	574	-19.2437	574	1.07026	574	-0.14453
573	20.601	573	20.9355	573	-23.3818	573	-19.9021	573	1.52384	573	0.01094
572	20.7423	572	21.0488	572	-23.0965	572	-19.7006	572	1.24381	572	0.20264
571	21.0666	571	21.4587	571	-23.8104	571	-20.5141	571	0.38311	571	0.17712
570	22.2648	570	21.3042	570	-24.2605	570	-20.5579	570	-0.15335	570	0.45824
569	22.3542	569	21.4477	569	-24.6385	569	-20.2863	569	0.39723	569	0.86571
568	23.474	568	21.3745	568	-25.8338	568	-20.5144	568	1.07475	568	-0.14869
567	23.3219	567	22	567	-26.4535	567	-21.3607	567	0.45821	567	-0.0663
566	24.2701	566	22.3954	566	-27.0028	566	-21.9613	566	-0.19516	566	-0.07381
565	24.6722	565	22.6141	565	-27.541	565	-21.6414	565	-0.21471	565	-0.1852
564	24.3122	564	22.8159	564	-27.5379	564	-21.3336	564	0.24518	564	0.1464
563	24.4034	563	22.4068	563	-27.6093	563	-21.5597	563	0.94043	563	-0.23547
562	23.6545	562	23.3397	562	-27.2853	562	-21.7532	562	0.20001	562	-0.35416
561	23.8095	561	23.0338	561	-25.283	561	-21.2847	561	-0.06873	561	-0.31736
560	23.5433	560	23.4936	560	-24.7599	560	-20.4041	560	-0.07671	560	-0.64576
559	22.9668	559	23.6414	559	-24.2222	559	-20.7782	559	0.85254	559	-0.42374
558	23.74	558	23.8696	558	-25.4783	558	-22.0388	558	1.60115	558	-0.79657
557	23.9706	557	23.4295	557	-25.3618	557	-22.2158	557	1.23864	557	-0.73963
556	24.6986	556	24.0516	556	-24.3758	556	-21.9077	556	0.82534	556	-1.03948
555	25.8061	555	24.0383	555	-24.7011	555	-23.1413	555	1.50687	555	-0.32245
554	26.9561	554	25.2782	554	-25.0657	554	-23.5468	554	2.00449	554	0.12343
553	27.8397	553	24.9776	553	-25.6986	553	-24.3776	553	1.69565	553	0.27244
552	27.939	552	25.1817	552	-25.8437	552	-23.2931	552	1.06619	552	0.39818
551	28.3391	551	25.6603	551	-25.6601	551	-23.3916	551	1.03732	551	0.28286
550	27.9978	550	25.9562	550	-26.7701	550	-23.4176	550	0.76099	550	0.23535
549	27.8718	549	26.7699	549	-27.7044	549	-24.1742	549	0.4349	549	-0.17352
548	28.6654	548	25.9662	548	-29.4029	548	-23.8403	548	0.18238	548	-0.86903
547	27.9232	547	25.946	547	-30.4283	547	-23.862	547	-0.19336	547	-1.51737
546	28.5072	546	26.9753	546	-29.4196	546	-23.5217	546	0.75073	546	-1.64815
545	28.869	545	27.6662	545	-29.0689	545	-23.7231	545	1.14519	545	-1.48378
544	28.4206	544	27.7434	544	-28.8974	544	-23.642	544	0.45109	544	-0.89977
543	29.7551	543	27.6131	543	-28.7866	543	-24.3562	543	0.87011	543	-0.34292
542	29.6825	542	27.8559	542	-28.5451	542	-23.882	542	0.69326	542	-0.0988
541	30.2018	541	28.6365	541	-28.6383	541	-24.0907	541	0.98189	541	0.09444
540	30.5625	540	28.9091	540	-29.1309	540	-25.129	540	0.92541	540	0.56466
539	30.4454	539	29.0512	539	-30.0112	539	-25.9442	539	0.68264	539	0.11039
538	31.2244	538	30.2817	538	-30.9028	538	-26.7056	538	0.44378	538	0.08465
537	31.4002	537	30.819	537	-31.2296	537	-27.6327	537	0.77923	537	-0.28816
536	30.4566	536	31.521	536	-31.4514	536	-27.4813	536	1.26924	536	-0.56147
535	31.0289	535	31.2135	535	-30.5839	535	-27.9271	535	0.75699	535	-0.72294
534	30.1447	534	32.159	534	-30.2497	534	-27.4833	534	0.315	534	-0.81574
533	30.541	533	31.4797	533	-29.9986	533	-27.2143	533	0.25168	533	-0.6798
532	30.8961	532	30.2065	532	-29.6919	532	-27.5174	532	0.71139	532	-0.87785
531	31.3	531	29.5868	531	-29.9853	531	-26.9258	531	1.3829	531	-0.21522
530	30.7751	530	29.4613	530	-29.9547	530	-26.9408	530	1.6995	530	0.45514
529	31.2396	529	30.2958	529	-30.063	529	-26.9068	529	1.74464	529	0.42925
528	31.1195	528	29.9137	528	-30.5514	528	-28.1212	528	1.47341	528	0.97632
527	31.6796	527	30.3672	527	-31.0148	527	-28.3905	527	1.19282	527	0.97102
526	31.7353	526	32.1429	526	-30.9127	526	-28.1839	526	1.67505	526	0.78067
525	31.7504	525	33.5273	525	-29.6006	525	-28.4908	525	1.49311	525	0.86408
524	32.3189	524	33.9684	524	-29.3094	524	-28.2972	524	0.84614	524	0.88004
523	33.3867	523	33.9669	523	-29.901	523	-28.1269	523	0.57671	523	0.58432
522	34.0247	522	33.9897	522	-31.1227	522	-29.1047	522	0.24233	522	0.6512
521	34.868	521	34.4256	521	-31.4563	521	-28.0585	521	0.62718	521	0.40753
520	34.3495	520	33.5089	520	-31.7419	520	-28.4805	520	0.56456	520	0.92903
519	34.2216	519	32.7698	519	-32.0781	519	-29.2705	519	0.51663	519	1.10555
518	34.4396	518	33.7054	518	-32.4093	518	-29.3221	518	0.20302	518	1.23282
517	34.374	517	33.1413	517	-31.442	517	-29.8542	517	-0.5893	517	0.72429
516	34.2878	516	33.7323	516	-30.5347	516	-29.4676	516	-0.70294	516	0.93297
515	33.3819	515	34.158	515	-29.4542	515	-29.3255	515	0.01364	515	0.90409
514	32.8906	514	33.6294	514	-27.6777	514	-29.5303	514	-0.84252	514	0.97297
513	34.3815	513	33.8168	513	-27.8007	513	-28.8239	513	-0.78957	513	1.21774
512	34.8019	512	33.4471	512	-28.088	512	-28.4004	512	-0.83313	512	0.83279
511	34.7997	511	32.7169	511	-28.9236	511	-28.0064	511	-0.64431	511	0.49878
510	35.1124	510	32.1702	510	-29.8055	510	-27.7776	510	-0.075	510	0.44684
509	36.079	509	31.5958	509	-29.2591	509	-27.6809	509	-0.17839	509	0.7286
508	37.1427	508	31.7886	508	-29.1412	508	-26.7046	508	-0.47756	508	0.13066
507	36.7535	507	32.3308	507	-30.2387	507	-26.2292	507	0.20762	507	-0.14016
506	36.2129	506	32.6662	506	-30.1471	506	-26.3657	506	0.41842	506	-0.5045
505	35.8294	505	32.5282	505	-29.9592	505	-25.9931	505	-0.31467	505	-0.38215
504	36.5129	504	32.6736	504	-28.8778	504	-26.053	504	-0.85143	504	-0.34582
503	36.2943	503	32.7319	503	-28.6138	503	-25.4873	503	-0.77738	503	-0.25631
502	35.6977	502	33.7727	502	-28.7921	502	-25.1435	502	-0.8043	502	-1.21581
501	35.7387	501	34.0575	501	-29.3572	501	-25.1758	501	-0.89578	501	-0.74433
500	35.6952	500	32.9668	500	-29.4027	500	-25.3497	500	-0.78881	500	-0.47308
499	35.4332	499	32.9502	499	-28.207	499	-24.2343	499	-0.98576	499	-0.66803
498	35.2877	498	32.7576	498	-28.5176	498	-25.0809	498	-0.94024	498	-0.18646
497	33.9721	497	31.4731	497	-28.5959	497	-25.252	497	-1.45915	497	-0.46897
496	33.7709	496	32.1549	496	-27.2491	496	-25.0052	496	-1.2936	496	-0.25264
495	32.8987	495	30.2718	495	-28.0975	495	-25.0527	495	-1.26203	495	0.53675
494	32.441	494	30.4665	494	-26.7831	494	-24.5422	494	-1.2937	494	0.2033
493	32.1812	493	30.3083	493	-26.9021	493	-24.6201	493	-0.56306	493	0.18683
492	32.1893	492	29.0626	492	-26.1123	492	-24.1311	492	-0.00701	492	0.62335
491	32.4062	491	29.267	491	-26.2487	491	-23.6751	491	0.47224	491	0.40491
490	33.0477	490	29.0826	490	-26.023	490	-23.8782	490	0.77469	490	0.16834
489	33.5923	489	27.9564	489	-26.16	489	-23.3966	489	0.42086	489	0.21241
488	33.664	488	27.4476	488	-25.2955	488	-22.8633	488	0.44224	488	0.49212
487	32.8485	487	26.9891	487	-24.2996	487	-22.3771	487	-0.33764	487	1.19258
486	31.8287	486	27.46	486	-23.8424	486	-20.9138	486	-1.00157	486	0.7969
485	31.0107	485	27.2853	485	-23.6531	485	-20.4551	485	-1.09552	485	0.6546
484	30.1132	484	27.1376	484	-23.1991	484	-19.4285	484	-0.45902	484	0.2124
483	29.5302	483	26.8576	483	-23.1561	483	-18.8816	483	0.51394	483	0.67132
482	28.4371	482	27.5078	482	-21.2697	482	-19.2564	482	0.60226	482	0.30206
481	28.6008	481	27.7304	481	-21.4857	481	-18.8823	481	0.44666	481	0.04929
480	28.7695	480	26.7649	480	-21.8449	480	-18.77	480	0.59622	480	-0.31008
479	28.538	479	25.9857	479	-21.4126	479	-19.1268	479	0.57342	479	-0.28367
478	28.2757	478	25.8706	478	-21.9524	478	-19.0052	478	0.39233	478	-0.51582
477	26.9049	477	26.6081	477	-21.5077	477	-18.5877	477	-0.61654	477	-0.51191
476	27.0596	476	25.3744	476	-21.1482	476	-16.9689	476	-1.26757	476	-0.33682
475	27.0378	475	23.7987	475	-21.8068	475	-16.1607	475	-1.83003	475	-0.4823
474	26.557	474	23.4088	474	-21.3726	474	-15.9379	474	-1.79102	474	-0.38033
473	26.0232	473	23.1608	473	-21.3846	473	-15.3488	473	-1.75766	473	-0.56302
472	25.4229	472	22.3034	472	-20.8023	472	-14.74	472	-1.39237	472	-0.46502
471	24.7345	471	21.8549	471	-19.7327	471	-14.5727	471	-0.96037	471	-0.18441
470	24.2656	470	21.5255	470	-18.4632	470	-14.8914	470	-0.37925	470	0.13439
469	23.7944	469	21.6816	469	-17.5649	469	-14.8206	469	0.15185	469	0.00426
468	22.9775	468	21.7757	468	-16.6913	468	-14.6082	468	0.79705	468	0.10882
467	21.9307	467	21.2369	467	-16.3728	467	-13.9772	467	1.37814	467	0.16816
466	21.6217	466	20.4842	466	-15.7483	466	-13.7933	466	1.53031	466	0.36493
465	21.743	465	19.7266	465	-15.9531	465	-13.984	465	1.66563	465	0.43767
464	21.5469	464	18.524	464	-15.1368	464	-13.379	464	1.1992	464	0.2337
463	20.4146	463	17.8738	463	-15.162	463	-13.326	463	1.00137	463	-0.07778
462	19.2804	462	16.9538	462	-14.4037	462	-12.6306	462	0.98977	462	0.36839
461	18.2175	461	16.0928	461	-14.2568	461	-12.199	461	0.63287	461	0.22649
460	18.0434	460	16.0956	460	-12.6914	460	-12.24	460	-0.11327	460	0.0329
459	16.9694	459	16.1842	459	-11.8373	459	-11.6827	459	-0.25558	459	0.12057
458	17.1394	458	15.8427	458	-10.7054	458	-10.4392	458	-0.21764	458	0.33468
457	17.1536	457	14.9101	457	-10.6605	457	-10.3131	457	0.07965	457	-0.18688
456	17.3371	456	13.9379	456	-10.618	456	-9.62178	456	0.46474	456	-0.14047
455	17.2178	455	13.2737	455	-10.1758	455	-9.83132	455	0.55175	455	-0.13738
454	16.8733	454	12.797	454	-9.79501	454	-9.34346	454	0.58926	454	-0.12918
453	16.0762	453	12.1085	453	-9.8539	453	-8.68768	453	0.68716	453	0.20447
452	15.5428	452	10.6043	452	-9.26467	452	-8.21361	452	0.35789	452	0.07623
451	14.3066	451	10.4324	451	-9.62569	451	-7.69356	451	0.1503	451	0.19039
450	13.5628	450	10.1779	450	-9.09752	450	-7.26596	450	-0.00182	450	0.70045
449	13.6203	449	10.1167	449	-8.3411	449	-6.71589	449	-0.2082	449	0.19908
448	12.9553	448	10.1823	448	-8.1338	448	-6.0489	448	-0.39978	448	0.06438
447	12.3884	447	10.0087	447	-7.902	447	-5.67904	447	-0.05986	447	0.02861
446	11.9419	446	9.66277	446	-7.41512	446	-5.39155	446	-0.10221	446	0.30177
445	11.2565	445	9.22757	445	-7.3226	445	-5.24374	445	-0.20705	445	0.19921
444	10.6345	444	8.4266	444	-7.02456	444	-4.71649	444	0.59026	444	0.26446
443	10.0645	443	7.53615	443	-6.15567	443	-4.48679	443	0.65184	443	0.14869
442	8.89179	442	6.46084	442	-5.77258	442	-4.78283	442	0.69154	442	0.57415
441	8.57229	441	5.98001	441	-5.29244	441	-4.84302	441	0.58306	441	0.89258
440	7.85389	440	5.71644	440	-4.70199	440	-4.87083	440	0.01804	440	0.68606
439	6.72713	439	5.35553	439	-4.64401	439	-4.55831	439	0.51457	439	0.39392
438	6.15316	438	4.91815	438	-4.16333	438	-4.12115	438	0.84228	438	-0.000911713
437	5.30972	437	5.09529	437	-3.7247	437	-3.88192	437	0.1855	437	-0.00786
436	5.12134	436	4.53626	436	-3.53733	436	-3.60397	436	-0.08902	436	0.19392
435	4.40506	435	4.2244	435	-3.60621	435	-3.07996	435	0.05282	435	-0.03139
434	3.92168	434	3.37097	434	-3.46213	434	-2.74574	434	0.63801	434	-0.1685
433	3.86201	433	3.15967	433	-3.10702	433	-2.31385	433	0.93748	433	-0.34248
432	4.04482	432	3.05353	432	-2.9652	432	-2.25812	432	0.55516	432	-0.04119
431	4.01567	431	3.14312	431	-3.05179	431	-2.35676	431	0.60901	431	0.37867
430	4.14487	430	3.28266	430	-3.0695	430	-2.07736	430	0.50823	430	0.0093
429	3.75632	429	3.04392	429	-2.79844	429	-1.69146	429	0.4385	429	0.12906
428	4.05156	428	3.10375	428	-2.53713	428	-1.098	428	0.44492	428	0.09106
427	3.71279	427	3.10639	427	-2.49468	427	-0.97051	427	0.46215	427	0.33006
426	3.83039	426	2.65065	426	-2.45038	426	-0.95068	426	0.78241	426	0.18651
425	3.37909	425	2.16349	425	-2.29207	425	-0.59206	425	1.07053	425	0.04483
424	2.99783	424	1.88149	424	-1.96087	424	-0.22174	424	0.82971	424	0.13267
423	2.56016	423	1.42872	423	-1.41708	423	-0.30548	423	1.30796	423	0.22969
422	2.17376	422	1.48393	422	-0.72455	422	-0.47775	422	1.45146	422	0.19218
421	1.59319	421	1.1902	421	-0.45071	421	-0.67753	421	1.27704	421	0.21894
420	1.27078	420	1.04081	420	-0.48386	420	-0.33294	420	1.09736	420	0.21668
419	0.86937	419	1.57372	419	-0.15244	419	-0.60723	419	0.86909	419	0.32082
418	0.59547	418	1.59432	418	0.21989	418	-0.7152	418	1.16636	418	0.30422
417	0.59725	417	1.54011	417	0.13166	417	-0.63186	417	0.99156	417	0.24473
416	0.65563	416	1.43296	416	0.01115	416	-0.44099	416	0.73975	416	0.30656
415	0.6298	415	1.2692	415	0.14106	415	-0.21063	415	0.29654	415	0.30457
414	0.95468	414	1.23937	414	0.15194	414	-0.14818	414	0.15499	414	0.36363
413	1.42451	413	1.28589	413	0.36669	413	-0.03429	413	-0.04323	413	0.65515
412	1.27122	412	0.84601	412	0.28382	412	0.11911	412	-0.17409	412	0.73581
411	1.43813	411	1.0787	411	0.64663	411	0.21386	411	-0.3836	411	0.65274
410	1.22735	410	1.33031	410	0.62112	410	0.28543	410	0.09114	410	0.97712
409	1.04327	409	1.33716	409	0.74829	409	0.06934	409	-0.05512	409	1.11543
408	0.80614	408	1.19029	408	0.69575	408	0.05792	408	0.27238	408	1.12743
407	0.43754	407	1.41397	407	0.55614	407	0.20036	407	0.31759	407	1.02938
406	0.23156	406	1.32643	406	0.10119	406	0.00963	406	0.16109	406	1.06292
405	0.09027	405	1.4837	405	0.48596	405	0.20849	405	0.46751	405	0.98684
404	0.14418	404	1.11937	404	0.6889	404	0.06932	404	0.26143	404	1.08419
403	-0.1033	403	1.26691	403	0.59722	403	0.18229	403	-0.15911	403	0.90383
402	-0.00988	402	0.85299	402	0.80347	402	0.07487	402	-0.04607	402	0.91435
401	0.15556	401	1.30796	401	0.65382	401	-0.11496	401	0.10416	401	0.87876
400	0.47395	400	1.27419	400	0.72041	400	-0.36113	400	0.21562	400	0.64683

## Sheet: Figure 2c-e
Figure 2c	cAFM-L						Figure 2d	Cafm-D						Figure 2e	cAFM-DL
L	Tip0		Tipup		Tipdown		D	Tip0		Tipup		Tipdown		DL	Tip0		Tipup		Tipdown
Bias (V)	Current Na	Bias (V)	Current Na	Bias (V)	Current Na		Bias (V)	Current Na	Bias (V)	Current Na	Bias (V)	Current Na		Bias (V)	Current Na	Bias (V)	Current Na	Bias (V)	Current Na
-6	-0.1325	-6	-0.14105	-6	-1.35936		-6	-0.06474	-6	-0.55144	-6	-0.06581		-6	-0.06388	-6	-0.09056	-6	-0.11911
-5.98801	-0.13252	-5.98801	-0.13998	-5.98801	-1.35575		-5.98801	-0.06462	-5.98801	-0.54847	-5.98801	-0.06571		-5.98801	-0.06369	-5.98801	-0.09042	-5.98801	-0.11897
-5.97602	-0.13253	-5.97602	-0.13894	-5.97602	-1.35215		-5.97602	-0.0645	-5.97602	-0.54547	-5.97602	-0.06561		-5.97602	-0.06351	-5.97602	-0.09027	-5.97602	-0.11882
-5.96403	-0.13255	-5.96403	-0.13843	-5.96403	-1.34899		-5.96403	-0.06444	-5.96403	-0.54187	-5.96403	-0.06551		-5.96403	-0.06334	-5.96403	-0.08994	-5.96403	-0.11873
-5.95205	-0.13256	-5.95205	-0.13793	-5.95205	-1.34578		-5.95205	-0.06437	-5.95205	-0.53835	-5.95205	-0.06541		-5.95205	-0.06318	-5.95205	-0.08962	-5.95205	-0.11863
-5.94006	-0.13242	-5.94006	-0.13747	-5.94006	-1.34216		-5.94006	-0.06423	-5.94006	-0.5357	-5.94006	-0.06537		-5.94006	-0.06305	-5.94006	-0.0895	-5.94006	-0.11836
-5.92807	-0.13227	-5.92807	-0.13699	-5.92807	-1.33846		-5.92807	-0.06409	-5.92807	-0.53297	-5.92807	-0.06532		-5.92807	-0.06288	-5.92807	-0.08937	-5.92807	-0.1181
-5.91608	-0.13204	-5.91608	-0.13643	-5.91608	-1.33422		-5.91608	-0.06391	-5.91608	-0.52966	-5.91608	-0.06523		-5.91608	-0.06256	-5.91608	-0.0892	-5.91608	-0.11788
-5.90409	-0.13181	-5.90409	-0.13588	-5.90409	-1.32988		-5.90409	-0.06372	-5.90409	-0.52646	-5.90409	-0.06513		-5.90409	-0.06225	-5.90409	-0.08906	-5.90409	-0.11768
-5.8921	-0.13155	-5.8921	-0.13538	-5.8921	-1.32502		-5.8921	-0.06353	-5.8921	-0.52381	-5.8921	-0.06503		-5.8921	-0.06203	-5.8921	-0.0891	-5.8921	-0.11758
-5.88011	-0.13133	-5.88011	-0.13481	-5.88011	-1.32032		-5.88011	-0.06336	-5.88011	-0.52079	-5.88011	-0.06491		-5.88011	-0.06181	-5.88011	-0.08907	-5.88011	-0.11748
-5.86813	-0.13128	-5.86813	-0.13399	-5.86813	-1.31612		-5.86813	-0.06328	-5.86813	-0.51654	-5.86813	-0.06477		-5.86813	-0.06162	-5.86813	-0.0888	-5.86813	-0.11735
-5.85614	-0.13125	-5.85614	-0.13316	-5.85614	-1.3118		-5.85614	-0.06316	-5.85614	-0.51236	-5.85614	-0.06463		-5.85614	-0.06145	-5.85614	-0.08854	-5.85614	-0.11721
-5.84415	-0.13126	-5.84415	-0.1323	-5.84415	-1.30712		-5.84415	-0.06293	-5.84415	-0.50836	-5.84415	-0.06448		-5.84415	-0.06134	-5.84415	-0.0883	-5.84415	-0.11704
-5.83216	-0.13125	-5.83216	-0.13168	-5.83216	-1.30251		-5.83216	-0.06271	-5.83216	-0.50467	-5.83216	-0.06435		-5.83216	-0.06117	-5.83216	-0.08811	-5.83216	-0.11685
-5.82017	-0.13119	-5.82017	-0.1316	-5.82017	-1.29803		-5.82017	-0.06248	-5.82017	-0.50163	-5.82017	-0.06426		-5.82017	-0.06085	-5.82017	-0.08802	-5.82017	-0.11658
-5.80818	-0.13111	-5.80818	-0.13155	-5.80818	-1.29347		-5.80818	-0.06226	-5.80818	-0.49872	-5.80818	-0.06416		-5.80818	-0.06058	-5.80818	-0.08787	-5.80818	-0.11637
-5.79619	-0.131	-5.79619	-0.13155	-5.79619	-1.28876		-5.79619	-0.06203	-5.79619	-0.49601	-5.79619	-0.06403		-5.79619	-0.06039	-5.79619	-0.08759	-5.79619	-0.11626
-5.78421	-0.13085	-5.78421	-0.13149	-5.78421	-1.28365		-5.78421	-0.0618	-5.78421	-0.49301	-5.78421	-0.06387		-5.78421	-0.06022	-5.78421	-0.08736	-5.78421	-0.11604
-5.77222	-0.13063	-5.77222	-0.13135	-5.77222	-1.27793		-5.77222	-0.06155	-5.77222	-0.48957	-5.77222	-0.06367		-5.77222	-0.06006	-5.77222	-0.08719	-5.77222	-0.11566
-5.76023	-0.13048	-5.76023	-0.13093	-5.76023	-1.27283		-5.76023	-0.06135	-5.76023	-0.48688	-5.76023	-0.06353		-5.76023	-0.05991	-5.76023	-0.08702	-5.76023	-0.11534
-5.74824	-0.13044	-5.74824	-0.13015	-5.74824	-1.26848		-5.74824	-0.0612	-5.74824	-0.48509	-5.74824	-0.06346		-5.74824	-0.05976	-5.74824	-0.08686	-5.74824	-0.11507
-5.73625	-0.13037	-5.73625	-0.12953	-5.73625	-1.26323		-5.73625	-0.06104	-5.73625	-0.48233	-5.73625	-0.06337		-5.73625	-0.05959	-5.73625	-0.0868	-5.73625	-0.11483
-5.72426	-0.1303	-5.72426	-0.12907	-5.72426	-1.25704		-5.72426	-0.06089	-5.72426	-0.47859	-5.72426	-0.06325		-5.72426	-0.05939	-5.72426	-0.08683	-5.72426	-0.11462
-5.71227	-0.13031	-5.71227	-0.12858	-5.71227	-1.25199		-5.71227	-0.0608	-5.71227	-0.47555	-5.71227	-0.06314		-5.71227	-0.05916	-5.71227	-0.08682	-5.71227	-0.11442
-5.70029	-0.13038	-5.70029	-0.12808	-5.70029	-1.24791		-5.70029	-0.06078	-5.70029	-0.47309	-5.70029	-0.06304		-5.70029	-0.05891	-5.70029	-0.08675	-5.70029	-0.11422
-5.6883	-0.13039	-5.6883	-0.12766	-5.6883	-1.24444		-5.6883	-0.06065	-5.6883	-0.47067	-5.6883	-0.06294		-5.6883	-0.05873	-5.6883	-0.0865	-5.6883	-0.11407
-5.67631	-0.13036	-5.67631	-0.1273	-5.67631	-1.24142		-5.67631	-0.06044	-5.67631	-0.46827	-5.67631	-0.06284		-5.67631	-0.0586	-5.67631	-0.08613	-5.67631	-0.11397
-5.66432	-0.13031	-5.66432	-0.12711	-5.66432	-1.23738		-5.66432	-0.06025	-5.66432	-0.46535	-5.66432	-0.06275		-5.66432	-0.05843	-5.66432	-0.08591	-5.66432	-0.11376
-5.65233	-0.13025	-5.65233	-0.12703	-5.65233	-1.23276		-5.65233	-0.06006	-5.65233	-0.46213	-5.65233	-0.06266		-5.65233	-0.05822	-5.65233	-0.08578	-5.65233	-0.1135
-5.64034	-0.1302	-5.64034	-0.12669	-5.64034	-1.22785		-5.64034	-0.05988	-5.64034	-0.45891	-5.64034	-0.06259		-5.64034	-0.05801	-5.64034	-0.08582	-5.64034	-0.1132
-5.62835	-0.13015	-5.62835	-0.12624	-5.62835	-1.22281		-5.62835	-0.05971	-5.62835	-0.45568	-5.62835	-0.06252		-5.62835	-0.05781	-5.62835	-0.08595	-5.62835	-0.11288
-5.61637	-0.13009	-5.61637	-0.12609	-5.61637	-1.21751		-5.61637	-0.05952	-5.61637	-0.45249	-5.61637	-0.06239		-5.61637	-0.05764	-5.61637	-0.08584	-5.61637	-0.11257
-5.60438	-0.13004	-5.60438	-0.12606	-5.60438	-1.2121		-5.60438	-0.05932	-5.60438	-0.44931	-5.60438	-0.06225		-5.60438	-0.05749	-5.60438	-0.08564	-5.60438	-0.11226
-5.59239	-0.12998	-5.59239	-0.12584	-5.59239	-1.20745		-5.59239	-0.05912	-5.59239	-0.44566	-5.59239	-0.06213		-5.59239	-0.05733	-5.59239	-0.08526	-5.59239	-0.11198
-5.5804	-0.12993	-5.5804	-0.12555	-5.5804	-1.20304		-5.5804	-0.05893	-5.5804	-0.44188	-5.5804	-0.06202		-5.5804	-0.05715	-5.5804	-0.08483	-5.5804	-0.11172
-5.56841	-0.12983	-5.56841	-0.12504	-5.56841	-1.19855		-5.56841	-0.05873	-5.56841	-0.43878	-5.56841	-0.0619		-5.56841	-0.057	-5.56841	-0.08458	-5.56841	-0.11148
-5.55642	-0.12971	-5.55642	-0.12448	-5.55642	-1.19404		-5.55642	-0.05853	-5.55642	-0.43584	-5.55642	-0.06179		-5.55642	-0.05685	-5.55642	-0.08439	-5.55642	-0.11125
-5.54444	-0.12962	-5.54444	-0.1242	-5.54444	-1.18894		-5.54444	-0.05838	-5.54444	-0.43209	-5.54444	-0.0618		-5.54444	-0.05668	-5.54444	-0.08432	-5.54444	-0.11108
-5.53245	-0.12954	-5.53245	-0.12398	-5.53245	-1.18375		-5.53245	-0.05823	-5.53245	-0.4282	-5.53245	-0.06182		-5.53245	-0.0565	-5.53245	-0.08427	-5.53245	-0.11093
-5.52046	-0.12952	-5.52046	-0.12357	-5.52046	-1.17871		-5.52046	-0.05809	-5.52046	-0.42663	-5.52046	-0.06171		-5.52046	-0.05624	-5.52046	-0.08413	-5.52046	-0.11077
-5.50847	-0.1295	-5.50847	-0.12313	-5.50847	-1.17369		-5.50847	-0.05796	-5.50847	-0.42532	-5.50847	-0.06157		-5.50847	-0.05596	-5.50847	-0.08398	-5.50847	-0.1106
-5.49648	-0.12947	-5.49648	-0.1227	-5.49648	-1.16883		-5.49648	-0.05782	-5.49648	-0.42212	-5.49648	-0.06144		-5.49648	-0.05576	-5.49648	-0.08366	-5.49648	-0.11038
-5.48449	-0.12944	-5.48449	-0.12227	-5.48449	-1.16397		-5.48449	-0.05769	-5.48449	-0.41882	-5.48449	-0.06131		-5.48449	-0.05556	-5.48449	-0.08333	-5.48449	-0.11016
-5.4725	-0.12947	-5.4725	-0.12182	-5.4725	-1.16038		-5.4725	-0.05757	-5.4725	-0.416	-5.4725	-0.06122		-5.4725	-0.05537	-5.4725	-0.08321	-5.4725	-0.10997
-5.46052	-0.1295	-5.46052	-0.12139	-5.46052	-1.1568		-5.46052	-0.05745	-5.46052	-0.4132	-5.46052	-0.06112		-5.46052	-0.05519	-5.46052	-0.08309	-5.46052	-0.10978
-5.44853	-0.12925	-5.44853	-0.12154	-5.44853	-1.15336		-5.44853	-0.05733	-5.44853	-0.41072	-5.44853	-0.06105		-5.44853	-0.05506	-5.44853	-0.08292	-5.44853	-0.10967
-5.43654	-0.12901	-5.43654	-0.12165	-5.43654	-1.14987		-5.43654	-0.05721	-5.43654	-0.40816	-5.43654	-0.06097		-5.43654	-0.05492	-5.43654	-0.08275	-5.43654	-0.10955
-5.42455	-0.1289	-5.42455	-0.12133	-5.42455	-1.14582		-5.42455	-0.05705	-5.42455	-0.40461	-5.42455	-0.06088		-5.42455	-0.05472	-5.42455	-0.08259	-5.42455	-0.10933
-5.41256	-0.12881	-5.41256	-0.12094	-5.41256	-1.14175		-5.41256	-0.05689	-5.41256	-0.40103	-5.41256	-0.0608		-5.41256	-0.05451	-5.41256	-0.08242	-5.41256	-0.10911
-5.40057	-0.12879	-5.40057	-0.12006	-5.40057	-1.13751		-5.40057	-0.05672	-5.40057	-0.39722	-5.40057	-0.06076		-5.40057	-0.05422	-5.40057	-0.08215	-5.40057	-0.1089
-5.38858	-0.12877	-5.38858	-0.11929	-5.38858	-1.13322		-5.38858	-0.05655	-5.38858	-0.39358	-5.38858	-0.06071		-5.38858	-0.05394	-5.38858	-0.08188	-5.38858	-0.10869
-5.3766	-0.12871	-5.3766	-0.11906	-5.3766	-1.12862		-5.3766	-0.0564	-5.3766	-0.39084	-5.3766	-0.06059		-5.3766	-0.05371	-5.3766	-0.08158	-5.3766	-0.10852
-5.36461	-0.12867	-5.36461	-0.11883	-5.36461	-1.12401		-5.36461	-0.05625	-5.36461	-0.38825	-5.36461	-0.06047		-5.36461	-0.05349	-5.36461	-0.08128	-5.36461	-0.10838
-5.35262	-0.12869	-5.35262	-0.11856	-5.35262	-1.11938		-5.35262	-0.05612	-5.35262	-0.38617	-5.35262	-0.06033		-5.35262	-0.05335	-5.35262	-0.08101	-5.35262	-0.10835
-5.34063	-0.12866	-5.34063	-0.11835	-5.34063	-1.11482		-5.34063	-0.05599	-5.34063	-0.38416	-5.34063	-0.06019		-5.34063	-0.0532	-5.34063	-0.08072	-5.34063	-0.10826
-5.32864	-0.12853	-5.32864	-0.11827	-5.32864	-1.1105		-5.32864	-0.05586	-5.32864	-0.38234	-5.32864	-0.06006		-5.32864	-0.05302	-5.32864	-0.08038	-5.32864	-0.10802
-5.31665	-0.12841	-5.31665	-0.11823	-5.31665	-1.10593		-5.31665	-0.05572	-5.31665	-0.38033	-5.31665	-0.05994		-5.31665	-0.05285	-5.31665	-0.08015	-5.31665	-0.10778
-5.30466	-0.12834	-5.30466	-0.11827	-5.30466	-1.10079		-5.30466	-0.05555	-5.30466	-0.3779	-5.30466	-0.05987		-5.30466	-0.05267	-5.30466	-0.08014	-5.30466	-0.10757
-5.29268	-0.12828	-5.29268	-0.11831	-5.29268	-1.09591		-5.29268	-0.05538	-5.29268	-0.37536	-5.29268	-0.05981		-5.29268	-0.05249	-5.29268	-0.08015	-5.29268	-0.10738
-5.28069	-0.1282	-5.28069	-0.11834	-5.28069	-1.09148		-5.28069	-0.05519	-5.28069	-0.37264	-5.28069	-0.05976		-5.28069	-0.05231	-5.28069	-0.08017	-5.28069	-0.10723
-5.2687	-0.12816	-5.2687	-0.11833	-5.2687	-1.08654		-5.2687	-0.05501	-5.2687	-0.36977	-5.2687	-0.05971		-5.2687	-0.05214	-5.2687	-0.08012	-5.2687	-0.10705
-5.25671	-0.12817	-5.25671	-0.11824	-5.25671	-1.08082		-5.25671	-0.05482	-5.25671	-0.36668	-5.25671	-0.05966		-5.25671	-0.052	-5.25671	-0.07996	-5.25671	-0.10683
-5.24472	-0.12812	-5.24472	-0.11795	-5.24472	-1.07582		-5.24472	-0.05466	-5.24472	-0.36359	-5.24472	-0.05957		-5.24472	-0.05186	-5.24472	-0.07976	-5.24472	-0.10661
-5.23273	-0.12801	-5.23273	-0.11742	-5.23273	-1.07174		-5.23273	-0.05454	-5.23273	-0.3605	-5.23273	-0.05946		-5.23273	-0.05172	-5.23273	-0.0795	-5.23273	-0.10638
-5.22074	-0.12788	-5.22074	-0.11694	-5.22074	-1.06736		-5.22074	-0.05439	-5.22074	-0.35769	-5.22074	-0.05934		-5.22074	-0.05151	-5.22074	-0.07924	-5.22074	-0.10618
-5.20876	-0.12774	-5.20876	-0.11651	-5.20876	-1.06269		-5.20876	-0.05422	-5.20876	-0.35518	-5.20876	-0.05921		-5.20876	-0.05123	-5.20876	-0.07897	-5.20876	-0.10604
-5.19677	-0.12761	-5.19677	-0.1161	-5.19677	-1.05842		-5.19677	-0.05404	-5.19677	-0.35266	-5.19677	-0.05912		-5.19677	-0.05094	-5.19677	-0.07888	-5.19677	-0.10593
-5.18478	-0.12749	-5.18478	-0.11573	-5.18478	-1.05452		-5.18478	-0.05386	-5.18478	-0.35012	-5.18478	-0.05905		-5.18478	-0.05065	-5.18478	-0.07894	-5.18478	-0.10585
-5.17279	-0.12733	-5.17279	-0.11553	-5.17279	-1.05059		-5.17279	-0.05366	-5.17279	-0.34778	-5.17279	-0.05895		-5.17279	-0.05045	-5.17279	-0.07895	-5.17279	-0.10564
-5.1608	-0.12713	-5.1608	-0.11547	-5.1608	-1.04664		-5.1608	-0.05346	-5.1608	-0.3456	-5.1608	-0.05881		-5.1608	-0.05032	-5.1608	-0.07894	-5.1608	-0.10534
-5.14881	-0.127	-5.14881	-0.11544	-5.14881	-1.04272		-5.14881	-0.05332	-5.14881	-0.34318	-5.14881	-0.05873		-5.14881	-0.05018	-5.14881	-0.07874	-5.14881	-0.1051
-5.13682	-0.12691	-5.13682	-0.11542	-5.13682	-1.0388		-5.13682	-0.05323	-5.13682	-0.34061	-5.13682	-0.05868		-5.13682	-0.05004	-5.13682	-0.07841	-5.13682	-0.10489
-5.12484	-0.12679	-5.12484	-0.11495	-5.12484	-1.03531		-5.12484	-0.05312	-5.12484	-0.33791	-5.12484	-0.05861		-5.12484	-0.04984	-5.12484	-0.07812	-5.12484	-0.10468
-5.11285	-0.12664	-5.11285	-0.11424	-5.11285	-1.03205		-5.11285	-0.05302	-5.11285	-0.33514	-5.11285	-0.05854		-5.11285	-0.0496	-5.11285	-0.07785	-5.11285	-0.10446
-5.10086	-0.12652	-5.10086	-0.11364	-5.10086	-1.02777		-5.10086	-0.05286	-5.10086	-0.33253	-5.10086	-0.05843		-5.10086	-0.04938	-5.10086	-0.07766	-5.10086	-0.10427
-5.08887	-0.1264	-5.08887	-0.11309	-5.08887	-1.02307		-5.08887	-0.05267	-5.08887	-0.32998	-5.08887	-0.05832		-5.08887	-0.04917	-5.08887	-0.07752	-5.08887	-0.1041
-5.07688	-0.12643	-5.07688	-0.1126	-5.07688	-1.01827		-5.07688	-0.0525	-5.07688	-0.32769	-5.07688	-0.05817		-5.07688	-0.049	-5.07688	-0.07726	-5.07688	-0.1039
-5.06489	-0.12651	-5.06489	-0.11214	-5.06489	-1.01344		-5.06489	-0.05232	-5.06489	-0.32548	-5.06489	-0.05801		-5.06489	-0.04885	-5.06489	-0.07696	-5.06489	-0.10369
-5.0529	-0.12668	-5.0529	-0.11203	-5.0529	-1.00856		-5.0529	-0.05216	-5.0529	-0.323	-5.0529	-0.05787		-5.0529	-0.04867	-5.0529	-0.07669	-5.0529	-0.10341
-5.04092	-0.12687	-5.04092	-0.11201	-5.04092	-1.00367		-5.04092	-0.05201	-5.04092	-0.32046	-5.04092	-0.05774		-5.04092	-0.04847	-5.04092	-0.07642	-5.04092	-0.10313
-5.02893	-0.12687	-5.02893	-0.11169	-5.02893	-0.99959		-5.02893	-0.05192	-5.02893	-0.31786	-5.02893	-0.05766		-5.02893	-0.04826	-5.02893	-0.07619	-5.02893	-0.10288
-5.01694	-0.12684	-5.01694	-0.11132	-5.01694	-0.99566		-5.01694	-0.05184	-5.01694	-0.31524	-5.01694	-0.05759		-5.01694	-0.04805	-5.01694	-0.07597	-5.01694	-0.10265
-5.00495	-0.1268	-5.00495	-0.1113	-5.00495	-0.99126		-5.00495	-0.05174	-5.00495	-0.31319	-5.00495	-0.05756		-5.00495	-0.0479	-5.00495	-0.07582	-5.00495	-0.10249
-4.99296	-0.12675	-4.99296	-0.11133	-4.99296	-0.98681		-4.99296	-0.05163	-4.99296	-0.3112	-4.99296	-0.05754		-4.99296	-0.04775	-4.99296	-0.07567	-4.99296	-0.10234
-4.98097	-0.12676	-4.98097	-0.11144	-4.98097	-0.98192		-4.98097	-0.05147	-4.98097	-0.30998	-4.98097	-0.05748		-4.98097	-0.04766	-4.98097	-0.07566	-4.98097	-0.10217
-4.96898	-0.12678	-4.96898	-0.11157	-4.96898	-0.97699		-4.96898	-0.05131	-4.96898	-0.30881	-4.96898	-0.05741		-4.96898	-0.04758	-4.96898	-0.07565	-4.96898	-0.102
-4.957	-0.12659	-4.957	-0.11125	-4.957	-0.97272		-4.957	-0.05113	-4.957	-0.30651	-4.957	-0.0573		-4.957	-0.04736	-4.957	-0.07572	-4.957	-0.10178
-4.94501	-0.1264	-4.94501	-0.11092	-4.94501	-0.96847		-4.94501	-0.05095	-4.94501	-0.30419	-4.94501	-0.05718		-4.94501	-0.04713	-4.94501	-0.07577	-4.94501	-0.10156
-4.93302	-0.1262	-4.93302	-0.11042	-4.93302	-0.96418		-4.93302	-0.05084	-4.93302	-0.30221	-4.93302	-0.05703		-4.93302	-0.04694	-4.93302	-0.0755	-4.93302	-0.10152
-4.92103	-0.126	-4.92103	-0.10994	-4.92103	-0.95988		-4.92103	-0.05072	-4.92103	-0.30018	-4.92103	-0.05689		-4.92103	-0.04675	-4.92103	-0.07522	-4.92103	-0.10147
-4.90904	-0.12581	-4.90904	-0.10979	-4.90904	-0.95544		-4.90904	-0.05056	-4.90904	-0.29748	-4.90904	-0.05683		-4.90904	-0.04662	-4.90904	-0.07489	-4.90904	-0.10129
-4.89705	-0.12563	-4.89705	-0.10959	-4.89705	-0.95107		-4.89705	-0.0504	-4.89705	-0.29489	-4.89705	-0.05677		-4.89705	-0.04649	-4.89705	-0.0746	-4.89705	-0.1011
-4.88506	-0.12562	-4.88506	-0.10911	-4.88506	-0.94725		-4.88506	-0.05025	-4.88506	-0.29307	-4.88506	-0.05669		-4.88506	-0.04638	-4.88506	-0.07459	-4.88506	-0.10088
-4.87308	-0.12563	-4.87308	-0.10864	-4.87308	-0.94343		-4.87308	-0.0501	-4.87308	-0.29117	-4.87308	-0.05661		-4.87308	-0.04624	-4.87308	-0.07457	-4.87308	-0.10067
-4.86109	-0.1257	-4.86109	-0.10828	-4.86109	-0.93962		-4.86109	-0.04995	-4.86109	-0.28885	-4.86109	-0.05655		-4.86109	-0.04601	-4.86109	-0.07447	-4.86109	-0.10056
-4.8491	-0.12572	-4.8491	-0.10794	-4.8491	-0.93573		-4.8491	-0.04981	-4.8491	-0.28639	-4.8491	-0.05648		-4.8491	-0.04579	-4.8491	-0.07435	-4.8491	-0.10043
-4.83711	-0.12558	-4.83711	-0.10764	-4.83711	-0.93154		-4.83711	-0.04972	-4.83711	-0.28343	-4.83711	-0.05637		-4.83711	-0.04562	-4.83711	-0.07419	-4.83711	-0.10024
-4.82512	-0.12544	-4.82512	-0.10729	-4.82512	-0.92733		-4.82512	-0.04963	-4.82512	-0.28065	-4.82512	-0.05626		-4.82512	-0.04544	-4.82512	-0.07406	-4.82512	-0.10003
-4.81313	-0.12525	-4.81313	-0.10675	-4.81313	-0.92303		-4.81313	-0.04954	-4.81313	-0.27846	-4.81313	-0.05617		-4.81313	-0.04521	-4.81313	-0.07401	-4.81313	-0.09972
-4.80114	-0.12507	-4.80114	-0.10634	-4.80114	-0.91893		-4.80114	-0.04944	-4.80114	-0.27622	-4.80114	-0.0561		-4.80114	-0.04501	-4.80115	-0.07386	-4.80114	-0.09944
-4.78916	-0.12488	-4.78916	-0.10621	-4.78916	-0.91532		-4.78916	-0.04929	-4.78916	-0.2739	-4.78916	-0.05607		-4.78916	-0.04486	-4.78916	-0.07347	-4.78916	-0.0992
-4.77717	-0.12474	-4.77717	-0.10606	-4.77717	-0.91156		-4.77717	-0.04913	-4.77717	-0.27146	-4.77717	-0.05601		-4.77717	-0.04472	-4.77717	-0.07308	-4.77717	-0.09896
-4.76518	-0.12471	-4.76518	-0.10585	-4.76518	-0.90753		-4.76518	-0.04894	-4.76518	-0.26882	-4.76518	-0.0559		-4.76518	-0.04459	-4.76518	-0.07271	-4.76518	-0.09874
-4.75319	-0.12467	-4.75319	-0.10577	-4.75319	-0.9033		-4.75319	-0.04879	-4.75319	-0.26658	-4.75319	-0.05579		-4.75319	-0.04443	-4.75319	-0.07238	-4.75319	-0.09853
-4.7412	-0.12462	-4.7412	-0.1059	-4.7412	-0.89875		-4.7412	-0.04872	-4.7412	-0.26498	-4.7412	-0.0557		-4.7412	-0.04422	-4.7412	-0.07212	-4.7412	-0.09833
-4.72921	-0.1245	-4.72921	-0.10588	-4.72921	-0.89438		-4.72921	-0.04862	-4.72921	-0.26333	-4.72921	-0.05558		-4.72921	-0.04403	-4.72921	-0.07185	-4.72921	-0.09817
-4.71722	-0.12429	-4.71722	-0.10567	-4.71722	-0.89025		-4.71722	-0.04851	-4.71722	-0.26159	-4.71722	-0.05543		-4.71722	-0.04384	-4.71723	-0.07155	-4.71722	-0.09804
-4.70524	-0.12408	-4.70524	-0.10521	-4.70524	-0.88575		-4.70524	-0.0484	-4.70524	-0.26031	-4.70524	-0.0553		-4.70524	-0.04365	-4.70524	-0.07133	-4.70524	-0.09792
-4.69325	-0.12387	-4.69325	-0.10447	-4.69325	-0.88087		-4.69325	-0.0483	-4.69325	-0.25954	-4.69325	-0.05519		-4.69325	-0.04345	-4.69325	-0.07117	-4.69325	-0.09782
-4.68126	-0.12376	-4.68126	-0.10364	-4.68126	-0.87626		-4.68126	-0.04817	-4.68126	-0.258	-4.68126	-0.0551		-4.68126	-0.04328	-4.68126	-0.07097	-4.68126	-0.09768
-4.66927	-0.12374	-4.66927	-0.10272	-4.66927	-0.87189		-4.66927	-0.04802	-4.66927	-0.25576	-4.66927	-0.05502		-4.66927	-0.04315	-4.66927	-0.07073	-4.66927	-0.09751
-4.65728	-0.1236	-4.65728	-0.10219	-4.65728	-0.86796		-4.65728	-0.0479	-4.65728	-0.25368	-4.65728	-0.05493		-4.65728	-0.04301	-4.65728	-0.07041	-4.65728	-0.09734
-4.64529	-0.12335	-4.64529	-0.10195	-4.64529	-0.86437		-4.64529	-0.0478	-4.64529	-0.25172	-4.64529	-0.05483		-4.64529	-0.04286	-4.64529	-0.07004	-4.64529	-0.09718
-4.63331	-0.12323	-4.63331	-0.10185	-4.63331	-0.86129		-4.63331	-0.04769	-4.63331	-0.24942	-4.63331	-0.05473		-4.63331	-0.0427	-4.63331	-0.06973	-4.63331	-0.09692
-4.62132	-0.12318	-4.62132	-0.10185	-4.62132	-0.85856		-4.62132	-0.04759	-4.62132	-0.24691	-4.62132	-0.05462		-4.62132	-0.04254	-4.62132	-0.06947	-4.62132	-0.0966
-4.60933	-0.12313	-4.60933	-0.10145	-4.60933	-0.85462		-4.60933	-0.04748	-4.60933	-0.24395	-4.60933	-0.05453		-4.60933	-0.04233	-4.60933	-0.0693	-4.60933	-0.09631
-4.59734	-0.12308	-4.59734	-0.10085	-4.59734	-0.85005		-4.59734	-0.04736	-4.59734	-0.24075	-4.59734	-0.05447		-4.59734	-0.04211	-4.59734	-0.06917	-4.59734	-0.09603
-4.58535	-0.12315	-4.58535	-0.10049	-4.58535	-0.84529		-4.58535	-0.04721	-4.58535	-0.239	-4.58535	-0.05435		-4.58535	-0.04187	-4.58535	-0.06897	-4.58535	-0.09574
-4.57336	-0.12326	-4.57336	-0.10023	-4.57336	-0.84045		-4.57336	-0.04706	-4.57336	-0.23785	-4.57336	-0.05421		-4.57336	-0.04163	-4.57336	-0.06874	-4.57336	-0.09545
-4.56137	-0.12315	-4.56137	-0.09989	-4.56137	-0.83618		-4.56137	-0.04687	-4.56137	-0.23631	-4.56137	-0.05406		-4.56137	-0.04148	-4.56137	-0.06852	-4.56137	-0.09514
-4.54939	-0.12296	-4.54939	-0.09953	-4.54939	-0.83209		-4.54939	-0.04667	-4.54939	-0.23463	-4.54939	-0.0539		-4.54939	-0.04137	-4.54939	-0.06832	-4.54939	-0.09482
-4.5374	-0.12273	-4.5374	-0.09941	-4.5374	-0.82773		-4.5374	-0.04652	-4.5374	-0.23225	-4.5374	-0.05383		-4.5374	-0.0412	-4.5374	-0.06801	-4.5374	-0.09456
-4.52541	-0.12249	-4.52541	-0.09934	-4.52541	-0.82328		-4.52541	-0.04637	-4.52541	-0.22967	-4.52541	-0.05378		-4.52541	-0.041	-4.52541	-0.06768	-4.52541	-0.09432
-4.51342	-0.12229	-4.51342	-0.09919	-4.51342	-0.81955		-4.51342	-0.04626	-4.51342	-0.22736	-4.51342	-0.05368		-4.51342	-0.04086	-4.51342	-0.06739	-4.51342	-0.09419
-4.50143	-0.1221	-4.50143	-0.09903	-4.50143	-0.81596		-4.50143	-0.04616	-4.50143	-0.2251	-4.50143	-0.05357		-4.50143	-0.04072	-4.50143	-0.0671	-4.50143	-0.09409
-4.48944	-0.122	-4.48944	-0.09913	-4.48944	-0.81224		-4.48944	-0.04606	-4.48944	-0.22357	-4.48944	-0.05355		-4.48944	-0.04061	-4.48944	-0.06704	-4.48944	-0.09392
-4.47745	-0.12192	-4.47745	-0.09927	-4.47745	-0.80851		-4.47745	-0.04596	-4.47745	-0.22215	-4.47745	-0.05354		-4.47745	-0.0405	-4.47745	-0.06701	-4.47745	-0.09374
-4.46547	-0.12172	-4.46547	-0.09893	-4.46547	-0.80444		-4.46547	-0.04586	-4.46547	-0.22077	-4.46547	-0.05351		-4.46547	-0.0403	-4.46547	-0.06682	-4.46547	-0.09347
-4.45348	-0.1215	-4.45348	-0.09855	-4.45348	-0.80034		-4.45348	-0.04577	-4.45348	-0.2194	-4.45348	-0.05347		-4.45348	-0.04009	-4.45348	-0.06662	-4.45348	-0.09319
-4.44149	-0.12141	-4.44149	-0.09832	-4.44149	-0.79578		-4.44149	-0.04566	-4.44149	-0.21808	-4.44149	-0.05339		-4.44149	-0.03991	-4.44149	-0.06638	-4.44149	-0.09301
-4.4295	-0.12132	-4.4295	-0.09809	-4.4295	-0.79121		-4.4295	-0.04555	-4.4295	-0.21676	-4.4295	-0.05332		-4.4295	-0.03972	-4.4295	-0.06615	-4.4295	-0.09282
-4.41751	-0.12114	-4.41751	-0.0981	-4.41751	-0.78701		-4.41751	-0.04539	-4.41751	-0.2151	-4.41751	-0.05319		-4.41751	-0.03952	-4.41751	-0.06604	-4.41751	-0.09262
-4.40552	-0.12097	-4.40552	-0.09809	-4.40552	-0.7828		-4.40552	-0.04522	-4.40552	-0.21343	-4.40552	-0.05306		-4.40552	-0.03933	-4.40552	-0.06595	-4.40552	-0.09242
-4.39353	-0.1209	-4.39353	-0.09787	-4.39353	-0.7785		-4.39353	-0.04509	-4.39353	-0.21155	-4.39353	-0.05294		-4.39353	-0.03919	-4.39353	-0.06596	-4.39353	-0.09228
-4.38155	-0.12083	-4.38155	-0.09766	-4.38155	-0.77421		-4.38155	-0.04494	-4.38155	-0.20966	-4.38155	-0.05282		-4.38155	-0.03905	-4.38155	-0.06594	-4.38155	-0.09215
-4.36956	-0.12077	-4.36956	-0.09763	-4.36956	-0.77		-4.36956	-0.04473	-4.36956	-0.20782	-4.36956	-0.0527		-4.36956	-0.03894	-4.36956	-0.06563	-4.36956	-0.09198
-4.35757	-0.12071	-4.35757	-0.09758	-4.35757	-0.76584		-4.35757	-0.04455	-4.35757	-0.20602	-4.35757	-0.05258		-4.35757	-0.03882	-4.35757	-0.06538	-4.35757	-0.0918
-4.34558	-0.12061	-4.34558	-0.0974	-4.34558	-0.76199		-4.34558	-0.04447	-4.34558	-0.20446	-4.34558	-0.05255		-4.34558	-0.03859	-4.34558	-0.06547	-4.34558	-0.09157
-4.33359	-0.12047	-4.33359	-0.09722	-4.33359	-0.75804		-4.33359	-0.04438	-4.33359	-0.20277	-4.33359	-0.0525		-4.33359	-0.03837	-4.33359	-0.0655	-4.33359	-0.09135
-4.3216	-0.12017	-4.3216	-0.09706	-4.3216	-0.75368		-4.3216	-0.04419	-4.3216	-0.20052	-4.3216	-0.05244		-4.3216	-0.03814	-4.3216	-0.06534	-4.3216	-0.09116
-4.30961	-0.11993	-4.30961	-0.09689	-4.30961	-0.74951		-4.30961	-0.04402	-4.30961	-0.19856	-4.30961	-0.05237		-4.30961	-0.03792	-4.30961	-0.06515	-4.30961	-0.09096
-4.29763	-0.11988	-4.29763	-0.09665	-4.29763	-0.74594		-4.29763	-0.04389	-4.29763	-0.19751	-4.29763	-0.05228		-4.29763	-0.03773	-4.29763	-0.06489	-4.29763	-0.09072
-4.28564	-0.11986	-4.28564	-0.09647	-4.28564	-0.74241		-4.28564	-0.04376	-4.28564	-0.19627	-4.28564	-0.05218		-4.28564	-0.03755	-4.28564	-0.06463	-4.28564	-0.09047
-4.27365	-0.11991	-4.27365	-0.09644	-4.27365	-0.73897		-4.27365	-0.04365	-4.27365	-0.19455	-4.27365	-0.05207		-4.27365	-0.03742	-4.27365	-0.0644	-4.27365	-0.09021
-4.26166	-0.11993	-4.26166	-0.0963	-4.26166	-0.73559		-4.26166	-0.04351	-4.26166	-0.193	-4.26166	-0.05195		-4.26166	-0.03727	-4.26166	-0.06417	-4.26166	-0.08998
-4.24967	-0.11987	-4.24967	-0.09593	-4.24967	-0.7323		-4.24967	-0.04331	-4.24967	-0.19178	-4.24967	-0.05182		-4.24967	-0.0371	-4.24967	-0.06396	-4.24967	-0.08979
-4.23768	-0.11984	-4.23768	-0.0956	-4.23768	-0.72912		-4.23768	-0.04315	-4.23768	-0.19036	-4.23768	-0.05172		-4.23768	-0.03692	-4.23768	-0.06367	-4.23768	-0.08957
-4.22569	-0.11984	-4.22569	-0.09532	-4.22569	-0.72612		-4.22569	-0.04302	-4.22569	-0.18861	-4.22569	-0.05166		-4.22569	-0.03675	-4.22569	-0.06324	-4.22569	-0.08929
-4.21371	-0.11977	-4.21371	-0.09503	-4.21371	-0.7228		-4.21371	-0.0429	-4.21371	-0.18694	-4.21371	-0.05159		-4.21371	-0.03653	-4.21371	-0.06295	-4.21371	-0.08902
-4.20172	-0.11959	-4.20172	-0.09473	-4.20172	-0.71903		-4.20172	-0.04279	-4.20172	-0.1854	-4.20172	-0.05148		-4.20172	-0.03627	-4.20172	-0.06286	-4.20172	-0.08874
-4.18973	-0.11948	-4.18973	-0.09446	-4.18973	-0.71548		-4.18973	-0.04269	-4.18973	-0.18387	-4.18973	-0.05138		-4.18973	-0.036	-4.18973	-0.0627	-4.18973	-0.08852
-4.17774	-0.11947	-4.17774	-0.09421	-4.17774	-0.71216		-4.17774	-0.0426	-4.17774	-0.18237	-4.17774	-0.05129		-4.17774	-0.03572	-4.17774	-0.06245	-4.17774	-0.08835
-4.16575	-0.1194	-4.16575	-0.09391	-4.16575	-0.70873		-4.16575	-0.04253	-4.16575	-0.18073	-4.16575	-0.05117		-4.16575	-0.0355	-4.16575	-0.06216	-4.16575	-0.08818
-4.15376	-0.11929	-4.15376	-0.09357	-4.15376	-0.70519		-4.15376	-0.0425	-4.15376	-0.17895	-4.15376	-0.05104		-4.15376	-0.03532	-4.15376	-0.06184	-4.15376	-0.08801
-4.14177	-0.11923	-4.14177	-0.09336	-4.14177	-0.70106		-4.14177	-0.04242	-4.14177	-0.17714	-4.14177	-0.05089		-4.14177	-0.0352	-4.14177	-0.06159	-4.14177	-0.08781
-4.12979	-0.1192	-4.12979	-0.09325	-4.12979	-0.69645		-4.12979	-0.04229	-4.12979	-0.17529	-4.12979	-0.05073		-4.12979	-0.03513	-4.12979	-0.06141	-4.12979	-0.08759
-4.1178	-0.1192	-4.1178	-0.09312	-4.1178	-0.69237		-4.1178	-0.04219	-4.1178	-0.17417	-4.1178	-0.05059		-4.1178	-0.035	-4.1178	-0.06127	-4.1178	-0.08733
-4.10581	-0.11922	-4.10581	-0.09299	-4.10581	-0.68864		-4.10581	-0.04211	-4.10581	-0.17352	-4.10581	-0.05048		-4.10581	-0.03484	-4.10581	-0.06115	-4.10581	-0.08705
-4.09382	-0.11927	-4.09382	-0.09286	-4.09382	-0.6847		-4.09382	-0.04199	-4.09382	-0.1729	-4.09382	-0.0504		-4.09382	-0.03469	-4.09382	-0.06101	-4.09382	-0.08682
-4.08183	-0.11935	-4.08183	-0.09274	-4.08183	-0.68066		-4.08183	-0.04185	-4.08183	-0.17231	-4.08183	-0.05034		-4.08183	-0.03454	-4.08183	-0.06084	-4.08183	-0.0866
-4.06984	-0.1193	-4.06984	-0.09256	-4.06984	-0.67662		-4.06984	-0.04174	-4.06984	-0.17102	-4.06984	-0.05025		-4.06984	-0.03443	-4.06984	-0.06063	-4.06984	-0.08636
-4.05785	-0.1192	-4.05785	-0.09236	-4.05785	-0.67259		-4.05785	-0.04164	-4.05785	-0.16942	-4.05785	-0.05014		-4.05785	-0.03434	-4.05786	-0.0604	-4.05785	-0.08612
-4.04587	-0.11917	-4.04587	-0.09189	-4.04587	-0.66913		-4.04587	-0.04156	-4.04587	-0.16767	-4.04587	-0.04999		-4.04587	-0.03421	-4.04587	-0.06022	-4.04587	-0.08589
-4.03388	-0.11916	-4.03388	-0.09133	-4.03388	-0.66587		-4.03388	-0.04149	-4.03388	-0.16586	-4.03388	-0.04981		-4.03388	-0.03406	-4.03388	-0.06007	-4.03388	-0.08567
-4.02189	-0.11911	-4.02189	-0.09099	-4.02189	-0.66147		-4.02189	-0.04133	-4.02189	-0.16377	-4.02189	-0.04966		-4.02189	-0.03394	-4.02189	-0.05985	-4.02189	-0.08548
-4.0099	-0.11906	-4.0099	-0.09071	-4.0099	-0.65675		-4.0099	-0.04116	-4.0099	-0.16159	-4.0099	-0.04952		-4.0099	-0.03382	-4.0099	-0.05961	-4.0099	-0.0853
-3.99791	-0.11898	-3.99791	-0.09054	-3.99791	-0.65268		-3.99791	-0.041	-3.99791	-0.16081	-3.99791	-0.04938		-3.99791	-0.03371	-3.99791	-0.05947	-3.99791	-0.08507
-3.98592	-0.1189	-3.98592	-0.09039	-3.98592	-0.64875		-3.98592	-0.04086	-3.98592	-0.16032	-3.98592	-0.04925		-3.98592	-0.03361	-3.98592	-0.05936	-3.98592	-0.08483
-3.97393	-0.11883	-3.97393	-0.09013	-3.97393	-0.6452		-3.97393	-0.04076	-3.97393	-0.15916	-3.97393	-0.04916		-3.97393	-0.0335	-3.97394	-0.05906	-3.97393	-0.08463
-3.96195	-0.11876	-3.96195	-0.08984	-3.96195	-0.64171		-3.96195	-0.04067	-3.96195	-0.1579	-3.96195	-0.04907		-3.96195	-0.03339	-3.96195	-0.05872	-3.96195	-0.08443
-3.94996	-0.11877	-3.94996	-0.08969	-3.94996	-0.63768		-3.94996	-0.04058	-3.94996	-0.15591	-3.94996	-0.04905		-3.94996	-0.03331	-3.94996	-0.05848	-3.94996	-0.08429
-3.93797	-0.11878	-3.93797	-0.08956	-3.93797	-0.63361		-3.93797	-0.04048	-3.93797	-0.15386	-3.93797	-0.04903		-3.93797	-0.03323	-3.93797	-0.05825	-3.93797	-0.08415
-3.92598	-0.1187	-3.92598	-0.08943	-3.92598	-0.62941		-3.92598	-0.04036	-3.92598	-0.15165	-3.92598	-0.04892		-3.92598	-0.03306	-3.92598	-0.05789	-3.92598	-0.08397
-3.91399	-0.11862	-3.91399	-0.08931	-3.91399	-0.62521		-3.91399	-0.04023	-3.91399	-0.14943	-3.91399	-0.0488		-3.91399	-0.03289	-3.91399	-0.05754	-3.91399	-0.0838
-3.902	-0.11852	-3.902	-0.08906	-3.902	-0.62131		-3.902	-0.04013	-3.902	-0.14837	-3.902	-0.04871		-3.902	-0.03279	-3.902	-0.05739	-3.902	-0.08356
-3.89001	-0.11843	-3.89001	-0.0888	-3.89001	-0.61742		-3.89001	-0.04002	-3.89001	-0.14732	-3.89001	-0.04861		-3.89001	-0.03269	-3.89002	-0.05725	-3.89001	-0.08332
-3.87803	-0.11852	-3.87803	-0.08842	-3.87803	-0.61375		-3.87803	-0.03991	-3.87803	-0.14651	-3.87803	-0.04847		-3.87803	-0.03255	-3.87803	-0.0572	-3.87803	-0.08317
-3.86604	-0.11858	-3.86604	-0.08807	-3.86604	-0.61013		-3.86604	-0.03978	-3.86604	-0.14563	-3.86604	-0.04833		-3.86604	-0.03241	-3.86604	-0.05713	-3.86604	-0.08301
-3.85405	-0.11845	-3.85405	-0.08794	-3.85405	-0.60695		-3.85405	-0.03955	-3.85405	-0.14404	-3.85405	-0.04828		-3.85405	-0.03223	-3.85405	-0.05694	-3.85405	-0.08278
-3.84206	-0.1183	-3.84206	-0.08782	-3.84206	-0.6038		-3.84206	-0.03934	-3.84206	-0.14247	-3.84206	-0.04824		-3.84206	-0.03208	-3.84206	-0.05675	-3.84206	-0.08254
-3.83007	-0.11809	-3.83007	-0.0877	-3.83007	-0.60079		-3.83007	-0.03927	-3.83007	-0.14094	-3.83007	-0.04822		-3.83007	-0.03199	-3.83007	-0.0566	-3.83007	-0.0823
-3.81808	-0.11788	-3.81808	-0.08759	-3.81808	-0.59776		-3.81808	-0.0392	-3.81808	-0.13958	-3.81808	-0.04818		-3.81808	-0.03191	-3.81808	-0.05646	-3.81808	-0.08209
-3.8061	-0.11768	-3.8061	-0.08748	-3.8061	-0.59459		-3.8061	-0.03919	-3.8061	-0.13891	-3.8061	-0.04805		-3.8061	-0.0318	-3.8061	-0.05633	-3.8061	-0.08196
-3.79411	-0.1175	-3.79411	-0.08732	-3.79411	-0.59141		-3.79411	-0.03915	-3.79411	-0.13824	-3.79411	-0.04792		-3.79411	-0.03169	-3.79411	-0.05618	-3.79411	-0.08181
-3.78212	-0.11739	-3.78212	-0.08696	-3.78212	-0.58824		-3.78212	-0.03905	-3.78212	-0.1376	-3.78212	-0.04775		-3.78212	-0.03157	-3.78212	-0.05594	-3.78212	-0.08163
-3.77013	-0.11731	-3.77013	-0.0866	-3.77013	-0.5849		-3.77013	-0.03894	-3.77013	-0.13681	-3.77013	-0.04761		-3.77013	-0.03143	-3.77013	-0.0557	-3.77013	-0.08143
-3.75814	-0.11732	-3.75814	-0.08623	-3.75814	-0.58113		-3.75814	-0.03881	-3.75814	-0.1356	-3.75814	-0.04752		-3.75814	-0.03126	-3.75814	-0.05543	-3.75814	-0.08116
-3.74615	-0.11727	-3.74615	-0.0859	-3.74615	-0.57751		-3.74615	-0.03868	-3.74615	-0.13427	-3.74615	-0.04741		-3.74615	-0.03109	-3.74615	-0.0552	-3.74615	-0.08086
-3.73416	-0.1171	-3.73416	-0.08565	-3.73416	-0.57421		-3.73416	-0.03853	-3.73416	-0.13266	-3.73416	-0.04729		-3.73416	-0.03094	-3.73416	-0.05502	-3.73416	-0.08051
-3.72218	-0.11697	-3.72218	-0.0854	-3.72218	-0.57103		-3.72218	-0.03838	-3.72218	-0.1313	-3.72218	-0.04718		-3.72218	-0.03078	-3.72218	-0.05486	-3.72218	-0.08022
-3.71019	-0.11691	-3.71019	-0.08516	-3.71019	-0.56805		-3.71019	-0.0382	-3.71019	-0.13036	-3.71019	-0.0471		-3.71019	-0.03061	-3.71019	-0.05474	-3.71019	-0.08001
-3.6982	-0.11688	-3.6982	-0.08496	-3.6982	-0.56472		-3.6982	-0.03803	-3.6982	-0.1295	-3.6982	-0.04699		-3.6982	-0.03044	-3.6982	-0.05473	-3.6982	-0.07982
-3.68621	-0.11691	-3.68621	-0.08483	-3.68621	-0.56088		-3.68621	-0.03785	-3.68621	-0.12875	-3.68621	-0.04685		-3.68621	-0.03026	-3.68621	-0.05487	-3.68621	-0.07966
-3.67422	-0.11691	-3.67422	-0.0847	-3.67422	-0.55705		-3.67422	-0.03772	-3.67422	-0.12749	-3.67422	-0.04674		-3.67422	-0.03012	-3.67422	-0.05486	-3.67422	-0.07946
-3.66223	-0.11688	-3.66223	-0.08459	-3.66223	-0.55325		-3.66223	-0.03764	-3.66223	-0.12561	-3.66223	-0.04664		-3.66223	-0.03	-3.66223	-0.05466	-3.66223	-0.0792
-3.65024	-0.11679	-3.65024	-0.08456	-3.65024	-0.54943		-3.65024	-0.03756	-3.65024	-0.12408	-3.65024	-0.04655		-3.65024	-0.02989	-3.65024	-0.05438	-3.65024	-0.07899
-3.63826	-0.11664	-3.63826	-0.08462	-3.63826	-0.5456		-3.63826	-0.03747	-3.63826	-0.12291	-3.63826	-0.04645		-3.63826	-0.02979	-3.63826	-0.05402	-3.63826	-0.07884
-3.62627	-0.11658	-3.62627	-0.08474	-3.62627	-0.54228		-3.62627	-0.03738	-3.62627	-0.12178	-3.62627	-0.04636		-3.62627	-0.02965	-3.62627	-0.05373	-3.62627	-0.07871
-3.61428	-0.11661	-3.61428	-0.08492	-3.61428	-0.5394		-3.61428	-0.0373	-3.61428	-0.12069	-3.61428	-0.04627		-3.61428	-0.02947	-3.61428	-0.05348	-3.61428	-0.0786
-3.60229	-0.11657	-3.60229	-0.08474	-3.60229	-0.53587		-3.60229	-0.0372	-3.60229	-0.11973	-3.60229	-0.04617		-3.60229	-0.02933	-3.60229	-0.05326	-3.60229	-0.0784
-3.5903	-0.1165	-3.5903	-0.08431	-3.5903	-0.53192		-3.5903	-0.03708	-3.5903	-0.11887	-3.5903	-0.04605		-3.5903	-0.02921	-3.5903	-0.05306	-3.5903	-0.07812
-3.57831	-0.1165	-3.57831	-0.08394	-3.57831	-0.5285		-3.57831	-0.03698	-3.57831	-0.11771	-3.57831	-0.04596		-3.57831	-0.02906	-3.57831	-0.05282	-3.57831	-0.07792
-3.56632	-0.11656	-3.56632	-0.0836	-3.56632	-0.5254		-3.56632	-0.03689	-3.56632	-0.11637	-3.56632	-0.04589		-3.56632	-0.02888	-3.56632	-0.05255	-3.56632	-0.07776
-3.55434	-0.11656	-3.55434	-0.0835	-3.55434	-0.5224		-3.55434	-0.03679	-3.55434	-0.11507	-3.55434	-0.04574		-3.55434	-0.02876	-3.55434	-0.05225	-3.55434	-0.07755
-3.54235	-0.11654	-3.54235	-0.08352	-3.54235	-0.51946		-3.54235	-0.03668	-3.54235	-0.11379	-3.54235	-0.04557		-3.54235	-0.02867	-3.54235	-0.05193	-3.54235	-0.07732
-3.53036	-0.11652	-3.53036	-0.0834	-3.53036	-0.51615		-3.53036	-0.03658	-3.53036	-0.11316	-3.53036	-0.04542		-3.53036	-0.02853	-3.53036	-0.05167	-3.53036	-0.07707
-3.51837	-0.11651	-3.51837	-0.08324	-3.51837	-0.5127		-3.51837	-0.03648	-3.51837	-0.11277	-3.51837	-0.04528		-3.51837	-0.02838	-3.51837	-0.05143	-3.51837	-0.07683
-3.50638	-0.11634	-3.50638	-0.08305	-3.50638	-0.50977		-3.50638	-0.03634	-3.50638	-0.112	-3.50638	-0.04521		-3.50638	-0.02826	-3.50638	-0.05111	-3.50638	-0.07658
-3.49439	-0.11612	-3.49439	-0.08286	-3.49439	-0.50699		-3.49439	-0.03619	-3.49439	-0.11111	-3.49439	-0.04515		-3.49439	-0.02815	-3.49439	-0.05076	-3.49439	-0.07633
-3.4824	-0.116	-3.4824	-0.08261	-3.4824	-0.50412		-3.4824	-0.03608	-3.4824	-0.11	-3.4824	-0.04509		-3.4824	-0.02807	-3.4824	-0.05046	-3.4824	-0.07608
-3.47042	-0.11592	-3.47042	-0.08235	-3.47042	-0.50124		-3.47042	-0.03598	-3.47042	-0.10883	-3.47042	-0.04503		-3.47042	-0.028	-3.47042	-0.05017	-3.47042	-0.07584
-3.45843	-0.11579	-3.45843	-0.0823	-3.45843	-0.49769		-3.45843	-0.0359	-3.45843	-0.10749	-3.45843	-0.04494		-3.45843	-0.02786	-3.45843	-0.05013	-3.45843	-0.07561
-3.44644	-0.11566	-3.44644	-0.08228	-3.44644	-0.49404		-3.44644	-0.03582	-3.44644	-0.10612	-3.44644	-0.04484		-3.44644	-0.02771	-3.44644	-0.05014	-3.44644	-0.0754
-3.43445	-0.1157	-3.43445	-0.0821	-3.43445	-0.49006		-3.43445	-0.03573	-3.43445	-0.10488	-3.43445	-0.04474		-3.43445	-0.02755	-3.43445	-0.04997	-3.43445	-0.07523
-3.42246	-0.11577	-3.42246	-0.08189	-3.42246	-0.48605		-3.42246	-0.03565	-3.42246	-0.10366	-3.42246	-0.04463		-3.42246	-0.02738	-3.42246	-0.04979	-3.42246	-0.07507
-3.41047	-0.11564	-3.41047	-0.08151	-3.41047	-0.48355		-3.41047	-0.03551	-3.41047	-0.10249	-3.41047	-0.0445		-3.41047	-0.02722	-3.41047	-0.04972	-3.41047	-0.07484
-3.39848	-0.11551	-3.39848	-0.08111	-3.39848	-0.48113		-3.39848	-0.03537	-3.39848	-0.10131	-3.39848	-0.04436		-3.39848	-0.02707	-3.39848	-0.04965	-3.39848	-0.07461
-3.3865	-0.1155	-3.3865	-0.081	-3.3865	-0.47839		-3.3865	-0.03523	-3.3865	-0.10079	-3.3865	-0.04427		-3.3865	-0.02686	-3.3865	-0.04962	-3.3865	-0.0744
-3.37451	-0.11548	-3.37451	-0.08088	-3.37451	-0.47564		-3.37451	-0.0351	-3.37451	-0.10027	-3.37451	-0.04417		-3.37451	-0.02666	-3.37451	-0.04959	-3.37451	-0.07419
-3.36252	-0.11537	-3.36252	-0.08075	-3.36252	-0.47257		-3.36252	-0.035	-3.36252	-0.09965	-3.36252	-0.04408		-3.36252	-0.02654	-3.36252	-0.04944	-3.36252	-0.07394
-3.35053	-0.11525	-3.35053	-0.08062	-3.35053	-0.46957		-3.35053	-0.03489	-3.35053	-0.09897	-3.35053	-0.044		-3.35053	-0.02641	-3.35053	-0.04929	-3.35053	-0.07369
-3.33854	-0.1152	-3.33854	-0.08061	-3.33854	-0.4673		-3.33854	-0.03476	-3.33854	-0.09752	-3.33854	-0.04393		-3.33854	-0.02628	-3.33854	-0.04913	-3.33854	-0.07351
-3.32655	-0.11515	-3.32655	-0.08057	-3.32655	-0.46498		-3.32655	-0.03463	-3.32655	-0.09614	-3.32655	-0.04386		-3.32655	-0.02615	-3.32655	-0.04899	-3.32655	-0.07332
-3.31456	-0.11512	-3.31456	-0.08039	-3.31456	-0.46224		-3.31456	-0.03453	-3.31456	-0.0953	-3.31456	-0.04375		-3.31456	-0.026	-3.31457	-0.04891	-3.31456	-0.07306
-3.30258	-0.1151	-3.30258	-0.0802	-3.30258	-0.45955		-3.30258	-0.03443	-3.30258	-0.09452	-3.30258	-0.04364		-3.30258	-0.02585	-3.30258	-0.04882	-3.30258	-0.07281
-3.29059	-0.11512	-3.29059	-0.07999	-3.29059	-0.45707		-3.29059	-0.03432	-3.29059	-0.09401	-3.29059	-0.04352		-3.29059	-0.02572	-3.29059	-0.0487	-3.29059	-0.07254
-3.2786	-0.1151	-3.2786	-0.0798	-3.2786	-0.45445		-3.2786	-0.03421	-3.2786	-0.09341	-3.2786	-0.04338		-3.2786	-0.02559	-3.2786	-0.04857	-3.2786	-0.07227
-3.26661	-0.11495	-3.26661	-0.07965	-3.26661	-0.45137		-3.26661	-0.03409	-3.26661	-0.0925	-3.26661	-0.04319		-3.26661	-0.02546	-3.26661	-0.04835	-3.26661	-0.07197
-3.25462	-0.11478	-3.25462	-0.07951	-3.25462	-0.44851		-3.25462	-0.03396	-3.25462	-0.09167	-3.25462	-0.04303		-3.25462	-0.02535	-3.25462	-0.04809	-3.25462	-0.0717
-3.24263	-0.11458	-3.24263	-0.07937	-3.24263	-0.44627		-3.24263	-0.03382	-3.24263	-0.09109	-3.24263	-0.04294		-3.24263	-0.0253	-3.24263	-0.04768	-3.24263	-0.07147
-3.23064	-0.11438	-3.23064	-0.07921	-3.23064	-0.4441		-3.23064	-0.03369	-3.23064	-0.0903	-3.23064	-0.04288		-3.23064	-0.02526	-3.23065	-0.04729	-3.23064	-0.07127
-3.21866	-0.1142	-3.21866	-0.07902	-3.21866	-0.44207		-3.21866	-0.0336	-3.21866	-0.08907	-3.21866	-0.04284		-3.21866	-0.02524	-3.21866	-0.04697	-3.21866	-0.07111
-3.20667	-0.11411	-3.20667	-0.07893	-3.20667	-0.44005		-3.20667	-0.03352	-3.20667	-0.08794	-3.20667	-0.04279		-3.20667	-0.02518	-3.20667	-0.04667	-3.20667	-0.07091
-3.19468	-0.11419	-3.19468	-0.07904	-3.19468	-0.43805		-3.19468	-0.03347	-3.19468	-0.08696	-3.19468	-0.04268		-3.19468	-0.02507	-3.19468	-0.0464	-3.19468	-0.07066
-3.18269	-0.11425	-3.18269	-0.07909	-3.18269	-0.43558		-3.18269	-0.03343	-3.18269	-0.08609	-3.18269	-0.04258		-3.18269	-0.02494	-3.18269	-0.04617	-3.18269	-0.07041
-3.1707	-0.11428	-3.1707	-0.07905	-3.1707	-0.43242		-3.1707	-0.03339	-3.1707	-0.08538	-3.1707	-0.04247		-3.1707	-0.02478	-3.1707	-0.04602	-3.1707	-0.07016
-3.15871	-0.11419	-3.15871	-0.0789	-3.15871	-0.42983		-3.15871	-0.03332	-3.15871	-0.08483	-3.15871	-0.04235		-3.15871	-0.02464	-3.15871	-0.04587	-3.15871	-0.06991
-3.14672	-0.11396	-3.14672	-0.07864	-3.14672	-0.42795		-3.14672	-0.0332	-3.14672	-0.0845	-3.14672	-0.04223		-3.14672	-0.02451	-3.14673	-0.0457	-3.14672	-0.06966
-3.13474	-0.11381	-3.13474	-0.07839	-3.13474	-0.42593		-3.13474	-0.03306	-3.13474	-0.08392	-3.13474	-0.0421		-3.13474	-0.02436	-3.13474	-0.04556	-3.13474	-0.06944
-3.12275	-0.11374	-3.12275	-0.07816	-3.12275	-0.42379		-3.12275	-0.03291	-3.12275	-0.08308	-3.12275	-0.04197		-3.12275	-0.0242	-3.12275	-0.04544	-3.12275	-0.06925
-3.11076	-0.11359	-3.11076	-0.07782	-3.11076	-0.42143		-3.11076	-0.0328	-3.11076	-0.08229	-3.11076	-0.04186		-3.11076	-0.02403	-3.11076	-0.04527	-3.11076	-0.06906
-3.09877	-0.11337	-3.09877	-0.0774	-3.09877	-0.4189		-3.09877	-0.03273	-3.09877	-0.08154	-3.09877	-0.04177		-3.09877	-0.02384	-3.09877	-0.04506	-3.09877	-0.06886
-3.08678	-0.11318	-3.08678	-0.07725	-3.08678	-0.41651		-3.08678	-0.03263	-3.08678	-0.08085	-3.08678	-0.04171		-3.08678	-0.02374	-3.08678	-0.04479	-3.08678	-0.06865
-3.07479	-0.11301	-3.07479	-0.07731	-3.07479	-0.41421		-3.07479	-0.03251	-3.07479	-0.0802	-3.07479	-0.04167		-3.07479	-0.02369	-3.07479	-0.04446	-3.07479	-0.06844
-3.0628	-0.11288	-3.0628	-0.07732	-3.0628	-0.41194		-3.0628	-0.03241	-3.0628	-0.07934	-3.0628	-0.04157		-3.0628	-0.0236	-3.06281	-0.0442	-3.0628	-0.0682
-3.05082	-0.11277	-3.05082	-0.0773	-3.05082	-0.40969		-3.05082	-0.03233	-3.05082	-0.07834	-3.05082	-0.04144		-3.05082	-0.02349	-3.05082	-0.04398	-3.05082	-0.06796
-3.03883	-0.11273	-3.03883	-0.07708	-3.03883	-0.40744		-3.03883	-0.03225	-3.03883	-0.07753	-3.03883	-0.04129		-3.03883	-0.02339	-3.03883	-0.04375	-3.03883	-0.06771
-3.02684	-0.11271	-3.02684	-0.07678	-3.02684	-0.40519		-3.02684	-0.03217	-3.02684	-0.07682	-3.02684	-0.04115		-3.02684	-0.0233	-3.02684	-0.04353	-3.02684	-0.06745
-3.01485	-0.11263	-3.01485	-0.07665	-3.01485	-0.40346		-3.01485	-0.0321	-3.01485	-0.0761	-3.01485	-0.04099		-3.01485	-0.02315	-3.01485	-0.04338	-3.01485	-0.06718
-3.00286	-0.11253	-3.00286	-0.0766	-3.00286	-0.40192		-3.00286	-0.03203	-3.00286	-0.07539	-3.00286	-0.04082		-3.00286	-0.02297	-3.00286	-0.04327	-3.00286	-0.06691
-2.99087	-0.11243	-2.99087	-0.07647	-2.99087	-0.40028		-2.99087	-0.03195	-2.99087	-0.07483	-2.99087	-0.04072		-2.99087	-0.02287	-2.99087	-0.04301	-2.99087	-0.06658
-2.97889	-0.11233	-2.97889	-0.07631	-2.97889	-0.3986		-2.97889	-0.03185	-2.97889	-0.07431	-2.97889	-0.04064		-2.97889	-0.02279	-2.97889	-0.0427	-2.97889	-0.06623
-2.9669	-0.11218	-2.9669	-0.07605	-2.9669	-0.39615		-2.9669	-0.03171	-2.9669	-0.07378	-2.9669	-0.04053		-2.9669	-0.02269	-2.9669	-0.04238	-2.9669	-0.06597
-2.95491	-0.11203	-2.95491	-0.07576	-2.95491	-0.39351		-2.95491	-0.03155	-2.95491	-0.07324	-2.95491	-0.04041		-2.95491	-0.02259	-2.95491	-0.04207	-2.95491	-0.06574
-2.94292	-0.11198	-2.94292	-0.07537	-2.94292	-0.3917		-2.94292	-0.0314	-2.94292	-0.07266	-2.94292	-0.04033		-2.94292	-0.02253	-2.94292	-0.04189	-2.94292	-0.0655
-2.93093	-0.11194	-2.93093	-0.07496	-2.93093	-0.39003		-2.93093	-0.03125	-2.93093	-0.07206	-2.93093	-0.04025		-2.93093	-0.02248	-2.93093	-0.04175	-2.93093	-0.06525
-2.91894	-0.11186	-2.91894	-0.07475	-2.91894	-0.38826		-2.91894	-0.03115	-2.91894	-0.07138	-2.91894	-0.04017		-2.91894	-0.0224	-2.91894	-0.04149	-2.91894	-0.0651
-2.90695	-0.11178	-2.90695	-0.07457	-2.90695	-0.38649		-2.90695	-0.03106	-2.90695	-0.07069	-2.90695	-0.04008		-2.90695	-0.02232	-2.90695	-0.04121	-2.90695	-0.06495
-2.89497	-0.11167	-2.89497	-0.07449	-2.89497	-0.3848		-2.89497	-0.031	-2.89497	-0.06984	-2.89497	-0.03992		-2.89497	-0.02219	-2.89497	-0.04107	-2.89497	-0.06473
-2.88298	-0.11156	-2.88298	-0.07442	-2.88298	-0.38312		-2.88298	-0.03093	-2.88298	-0.06899	-2.88298	-0.03975		-2.88298	-0.02205	-2.88298	-0.04093	-2.88298	-0.06451
-2.87099	-0.1114	-2.87099	-0.07429	-2.87099	-0.38157		-2.87099	-0.03087	-2.87099	-0.06836	-2.87099	-0.03967		-2.87099	-0.02193	-2.87099	-0.04077	-2.87099	-0.06428
-2.859	-0.11125	-2.859	-0.07416	-2.859	-0.38001		-2.859	-0.0308	-2.859	-0.06773	-2.859	-0.03959		-2.859	-0.0218	-2.859	-0.04061	-2.859	-0.06406
-2.84701	-0.11118	-2.84701	-0.07403	-2.84701	-0.3784		-2.84701	-0.03071	-2.84701	-0.06703	-2.84701	-0.03947		-2.84701	-0.02174	-2.84701	-0.04043	-2.84701	-0.06385
-2.83502	-0.11111	-2.83502	-0.0739	-2.83502	-0.37677		-2.83502	-0.03062	-2.83502	-0.06635	-2.83502	-0.03934		-2.83502	-0.02168	-2.83502	-0.04025	-2.83502	-0.06364
-2.82303	-0.11109	-2.82303	-0.07377	-2.82303	-0.37488		-2.82303	-0.0305	-2.82303	-0.06586	-2.82303	-0.03923		-2.82303	-0.02156	-2.82303	-0.04006	-2.82303	-0.06335
-2.81105	-0.11106	-2.81105	-0.07364	-2.81105	-0.373		-2.81105	-0.03039	-2.81105	-0.06537	-2.81105	-0.03912		-2.81105	-0.02143	-2.81105	-0.03987	-2.81105	-0.06306
-2.79906	-0.11093	-2.79906	-0.07359	-2.79906	-0.37114		-2.79906	-0.03029	-2.79906	-0.06491	-2.79906	-0.03901		-2.79906	-0.02125	-2.79906	-0.03969	-2.79906	-0.06284
-2.78707	-0.11082	-2.78707	-0.07354	-2.78707	-0.36926		-2.78707	-0.03019	-2.78707	-0.0644	-2.78707	-0.03891		-2.78707	-0.02108	-2.78707	-0.03949	-2.78707	-0.06262
-2.77508	-0.11082	-2.77508	-0.07348	-2.77508	-0.36731		-2.77508	-0.03005	-2.77508	-0.06366	-2.77508	-0.03884		-2.77508	-0.02097	-2.77508	-0.03921	-2.77508	-0.06241
-2.76309	-0.11077	-2.76309	-0.07336	-2.76309	-0.36547		-2.76309	-0.02992	-2.76309	-0.06294	-2.76309	-0.03876		-2.76309	-0.02087	-2.76309	-0.03895	-2.76309	-0.06221
-2.7511	-0.11061	-2.7511	-0.07303	-2.7511	-0.36403		-2.7511	-0.02983	-2.7511	-0.0623	-2.7511	-0.03864		-2.7511	-0.0208	-2.7511	-0.03876	-2.7511	-0.06205
-2.73911	-0.11043	-2.73911	-0.07274	-2.73911	-0.36259		-2.73911	-0.02973	-2.73911	-0.06169	-2.73911	-0.03851		-2.73911	-0.02074	-2.73911	-0.03858	-2.73911	-0.06186
-2.72713	-0.11021	-2.72713	-0.07257	-2.72713	-0.36118		-2.72713	-0.02964	-2.72713	-0.06116	-2.72713	-0.03834		-2.72713	-0.0207	-2.72713	-0.03845	-2.72713	-0.0616
-2.71514	-0.10999	-2.71514	-0.0724	-2.71514	-0.35991		-2.71514	-0.02955	-2.71514	-0.0607	-2.71514	-0.03819		-2.71514	-0.02062	-2.71514	-0.03832	-2.71514	-0.06134
-2.70315	-0.10978	-2.70315	-0.07222	-2.70315	-0.35898		-2.70315	-0.02946	-2.70315	-0.06038	-2.70315	-0.03808		-2.70315	-0.02048	-2.70315	-0.03818	-2.70315	-0.06109
-2.69116	-0.10963	-2.69116	-0.07208	-2.69116	-0.358		-2.69116	-0.02937	-2.69116	-0.05999	-2.69116	-0.03798		-2.69116	-0.02034	-2.69116	-0.03801	-2.69116	-0.06083
-2.67917	-0.10957	-2.67917	-0.07201	-2.67917	-0.35693		-2.67917	-0.0293	-2.67917	-0.05948	-2.67917	-0.0379		-2.67917	-0.02022	-2.67917	-0.03777	-2.67917	-0.06053
-2.66718	-0.10946	-2.66718	-0.07191	-2.66718	-0.35563		-2.66718	-0.02922	-2.66718	-0.05899	-2.66718	-0.03782		-2.66718	-0.02009	-2.66718	-0.03755	-2.66718	-0.06026
-2.65519	-0.10929	-2.65519	-0.07177	-2.65519	-0.354		-2.65519	-0.02913	-2.65519	-0.05852	-2.65519	-0.03772		-2.65519	-0.01996	-2.65519	-0.03738	-2.65519	-0.06002
-2.64321	-0.10914	-2.64321	-0.07157	-2.64321	-0.35225		-2.64321	-0.02903	-2.64321	-0.05802	-2.64321	-0.03762		-2.64321	-0.01981	-2.64321	-0.03721	-2.64321	-0.05975
-2.63122	-0.10902	-2.63122	-0.07128	-2.63122	-0.35035		-2.63122	-0.02893	-2.63122	-0.05748	-2.63122	-0.03752		-2.63122	-0.01964	-2.63122	-0.03705	-2.63122	-0.05947
-2.61923	-0.10894	-2.61923	-0.07101	-2.61923	-0.34867		-2.61923	-0.02883	-2.61923	-0.05703	-2.61923	-0.03742		-2.61923	-0.01953	-2.61923	-0.03693	-2.61923	-0.05917
-2.60724	-0.1089	-2.60724	-0.07074	-2.60724	-0.34725		-2.60724	-0.02875	-2.60724	-0.05667	-2.60724	-0.03732		-2.60724	-0.01947	-2.60724	-0.03684	-2.60724	-0.05885
-2.59525	-0.10881	-2.59525	-0.07054	-2.59525	-0.34585		-2.59525	-0.02867	-2.59525	-0.05642	-2.59525	-0.0372		-2.59525	-0.01941	-2.59525	-0.03665	-2.59525	-0.05858
-2.58326	-0.10868	-2.58326	-0.07041	-2.58326	-0.34446		-2.58326	-0.0286	-2.58326	-0.05627	-2.58326	-0.03707		-2.58326	-0.01935	-2.58326	-0.03639	-2.58326	-0.05834
-2.57127	-0.10857	-2.57127	-0.07029	-2.57127	-0.34299		-2.57127	-0.02852	-2.57127	-0.05608	-2.57127	-0.03696		-2.57127	-0.01926	-2.57128	-0.03615	-2.57127	-0.05813
-2.55929	-0.10847	-2.55929	-0.07019	-2.55929	-0.34147		-2.55929	-0.02844	-2.55929	-0.05588	-2.55929	-0.03687		-2.55929	-0.01914	-2.55929	-0.03594	-2.55929	-0.05794
-2.5473	-0.10837	-2.5473	-0.07008	-2.5473	-0.34033		-2.5473	-0.02836	-2.5473	-0.05545	-2.5473	-0.03679		-2.5473	-0.01903	-2.5473	-0.03573	-2.5473	-0.05771
-2.53531	-0.10827	-2.53531	-0.06997	-2.53531	-0.33944		-2.53531	-0.02829	-2.53531	-0.05487	-2.53531	-0.03673		-2.53531	-0.01893	-2.53531	-0.03551	-2.53531	-0.05744
-2.52332	-0.10821	-2.52332	-0.06972	-2.52332	-0.33853		-2.52332	-0.02821	-2.52332	-0.05428	-2.52332	-0.03664		-2.52332	-0.01885	-2.52332	-0.03529	-2.52332	-0.05715
-2.51133	-0.10817	-2.51133	-0.06939	-2.51133	-0.33761		-2.51133	-0.02812	-2.51133	-0.0537	-2.51133	-0.03652		-2.51133	-0.01879	-2.51133	-0.03507	-2.51133	-0.05685
-2.49934	-0.10796	-2.49934	-0.06921	-2.49934	-0.33634		-2.49934	-0.02802	-2.49934	-0.05317	-2.49934	-0.03638		-2.49934	-0.01868	-2.49934	-0.0349	-2.49934	-0.0566
-2.48735	-0.1077	-2.48735	-0.06909	-2.48735	-0.33491		-2.48735	-0.02792	-2.48735	-0.05266	-2.48735	-0.03624		-2.48735	-0.01856	-2.48736	-0.03475	-2.48735	-0.05637
-2.47537	-0.10749	-2.47537	-0.06914	-2.47537	-0.33348		-2.47537	-0.02778	-2.47537	-0.05223	-2.47537	-0.03607		-2.47537	-0.01844	-2.47537	-0.03456	-2.47537	-0.05612
-2.46338	-0.1073	-2.46338	-0.06924	-2.46338	-0.33205		-2.46338	-0.02762	-2.46338	-0.05182	-2.46338	-0.03589		-2.46338	-0.01833	-2.46338	-0.03436	-2.46338	-0.05586
-2.45139	-0.10708	-2.45139	-0.06922	-2.45139	-0.33061		-2.45139	-0.02754	-2.45139	-0.05132	-2.45139	-0.03577		-2.45139	-0.01824	-2.45139	-0.03414	-2.45139	-0.05561
-2.4394	-0.10684	-2.4394	-0.06917	-2.4394	-0.32918		-2.4394	-0.02748	-2.4394	-0.05078	-2.4394	-0.03566		-2.4394	-0.01817	-2.4394	-0.03391	-2.4394	-0.05536
-2.42741	-0.10673	-2.42741	-0.06893	-2.42741	-0.32836		-2.42741	-0.02746	-2.42741	-0.05047	-2.42741	-0.03554		-2.42741	-0.01806	-2.42741	-0.03367	-2.42741	-0.05513
-2.41542	-0.10665	-2.41542	-0.06866	-2.41542	-0.32765		-2.41542	-0.02745	-2.41542	-0.0502	-2.41542	-0.03541		-2.41542	-0.01795	-2.41542	-0.03342	-2.41542	-0.0549
-2.40343	-0.10642	-2.40343	-0.0684	-2.40343	-0.32625		-2.40343	-0.02737	-2.40343	-0.04982	-2.40343	-0.03531		-2.40343	-0.01783	-2.40344	-0.03321	-2.40343	-0.05469
-2.39145	-0.10618	-2.39145	-0.06815	-2.39145	-0.32476		-2.39145	-0.02729	-2.39145	-0.04943	-2.39145	-0.03521		-2.39145	-0.0177	-2.39145	-0.033	-2.39145	-0.05448
-2.37946	-0.10593	-2.37946	-0.06796	-2.37946	-0.32409		-2.37946	-0.02723	-2.37946	-0.04895	-2.37946	-0.03508		-2.37946	-0.01758	-2.37946	-0.0328	-2.37946	-0.05424
-2.36747	-0.10567	-2.36747	-0.06777	-2.36747	-0.32348		-2.36747	-0.02717	-2.36747	-0.04847	-2.36747	-0.03495		-2.36747	-0.01746	-2.36747	-0.03261	-2.36747	-0.05399
-2.35548	-0.10549	-2.35548	-0.06761	-2.35548	-0.32207		-2.35548	-0.02712	-2.35548	-0.04827	-2.35548	-0.03484		-2.35548	-0.01737	-2.35548	-0.03252	-2.35548	-0.05377
-2.34349	-0.10531	-2.34349	-0.06745	-2.34349	-0.32065		-2.34349	-0.02707	-2.34349	-0.04808	-2.34349	-0.03472		-2.34349	-0.01729	-2.34349	-0.03243	-2.34349	-0.05355
-2.3315	-0.10496	-2.3315	-0.06733	-2.3315	-0.3195		-2.3315	-0.02699	-2.3315	-0.04769	-2.3315	-0.03461		-2.3315	-0.0172	-2.3315	-0.03234	-2.3315	-0.05324
-2.31951	-0.10463	-2.31951	-0.06722	-2.31951	-0.31833		-2.31951	-0.02692	-2.31951	-0.04731	-2.31951	-0.0345		-2.31951	-0.01712	-2.31952	-0.03224	-2.31951	-0.05294
-2.30753	-0.10455	-2.30753	-0.06714	-2.30753	-0.31672		-2.30753	-0.02684	-2.30753	-0.04703	-2.30753	-0.0344		-2.30753	-0.01701	-2.30753	-0.03216	-2.30753	-0.05268
-2.29554	-0.10447	-2.29554	-0.06705	-2.29554	-0.31513		-2.29554	-0.02677	-2.29554	-0.04673	-2.29554	-0.0343		-2.29554	-0.01689	-2.29554	-0.03207	-2.29554	-0.05242
-2.28355	-0.1043	-2.28355	-0.0669	-2.28355	-0.3137		-2.28355	-0.02668	-2.28355	-0.0463	-2.28355	-0.03422		-2.28355	-0.01681	-2.28355	-0.03189	-2.28355	-0.05227
-2.27156	-0.10414	-2.27156	-0.06673	-2.27156	-0.31228		-2.27156	-0.02659	-2.27156	-0.04586	-2.27156	-0.03413		-2.27156	-0.01672	-2.27156	-0.03171	-2.27156	-0.05211
-2.25957	-0.10401	-2.25957	-0.06649	-2.25957	-0.31089		-2.25957	-0.02647	-2.25957	-0.0454	-2.25957	-0.03405		-2.25957	-0.01663	-2.25957	-0.03152	-2.25957	-0.05183
-2.24758	-0.10388	-2.24758	-0.06627	-2.24758	-0.30942		-2.24758	-0.02637	-2.24758	-0.04497	-2.24758	-0.03396		-2.24758	-0.01653	-2.24758	-0.03133	-2.24758	-0.05154
-2.23559	-0.1037	-2.23559	-0.06613	-2.23559	-0.30763		-2.23559	-0.0263	-2.23559	-0.04465	-2.23559	-0.03386		-2.23559	-0.01644	-2.2356	-0.03117	-2.23559	-0.05122
-2.22361	-0.10352	-2.22361	-0.06601	-2.22361	-0.30596		-2.22361	-0.02624	-2.22361	-0.04434	-2.22361	-0.03374		-2.22361	-0.01634	-2.22361	-0.031	-2.22361	-0.05091
-2.21162	-0.10331	-2.21162	-0.06594	-2.21162	-0.30469		-2.21162	-0.02621	-2.21162	-0.04405	-2.21162	-0.0336		-2.21162	-0.01623	-2.21162	-0.03083	-2.21162	-0.05064
-2.19963	-0.10308	-2.19963	-0.06581	-2.19963	-0.30348		-2.19963	-0.02616	-2.19963	-0.04371	-2.19963	-0.03346		-2.19963	-0.01613	-2.19963	-0.03064	-2.19963	-0.05038
-2.18764	-0.10284	-2.18764	-0.06555	-2.18764	-0.30241		-2.18764	-0.02607	-2.18764	-0.04323	-2.18764	-0.03332		-2.18764	-0.01605	-2.18764	-0.03037	-2.18764	-0.05015
-2.17565	-0.10262	-2.17565	-0.06525	-2.17565	-0.30134		-2.17565	-0.02599	-2.17565	-0.04281	-2.17565	-0.0332		-2.17565	-0.01597	-2.17565	-0.03009	-2.17565	-0.04991
-2.16366	-0.10243	-2.16366	-0.06488	-2.16366	-0.30026		-2.16366	-0.02593	-2.16366	-0.04251	-2.16366	-0.03309		-2.16366	-0.01591	-2.16366	-0.02979	-2.16366	-0.04966
-2.15167	-0.10223	-2.15167	-0.06461	-2.15167	-0.29898		-2.15167	-0.02585	-2.15167	-0.04222	-2.15167	-0.033		-2.15167	-0.01582	-2.15168	-0.02945	-2.15167	-0.0494
-2.13969	-0.10205	-2.13969	-0.0645	-2.13969	-0.29739		-2.13969	-0.02575	-2.13969	-0.04194	-2.13969	-0.03293		-2.13969	-0.01568	-2.13969	-0.02907	-2.13969	-0.04911
-2.1277	-0.10185	-2.1277	-0.06442	-2.1277	-0.29583		-2.1277	-0.02566	-2.1277	-0.04168	-2.1277	-0.03287		-2.1277	-0.01557	-2.1277	-0.02874	-2.1277	-0.0488
-2.11571	-0.10165	-2.11571	-0.0644	-2.11571	-0.29433		-2.11571	-0.02558	-2.11571	-0.04147	-2.11571	-0.0328		-2.11571	-0.01549	-2.11571	-0.02851	-2.11571	-0.04848
-2.10372	-0.10149	-2.10372	-0.06428	-2.10372	-0.29321		-2.10372	-0.02551	-2.10372	-0.04124	-2.10372	-0.03271		-2.10372	-0.0154	-2.10372	-0.02828	-2.10372	-0.04817
-2.09173	-0.10139	-2.09173	-0.06407	-2.09173	-0.29252		-2.09173	-0.02543	-2.09173	-0.04098	-2.09173	-0.0326		-2.09173	-0.01527	-2.09173	-0.02808	-2.09173	-0.04787
-2.07974	-0.10127	-2.07974	-0.06387	-2.07974	-0.29169		-2.07974	-0.02534	-2.07974	-0.04066	-2.07974	-0.0325		-2.07974	-0.01517	-2.07974	-0.02787	-2.07974	-0.04755
-2.06776	-0.10114	-2.06776	-0.06369	-2.06776	-0.29075		-2.06776	-0.02524	-2.06776	-0.0403	-2.06776	-0.0324		-2.06776	-0.01507	-2.06776	-0.02764	-2.06776	-0.04721
-2.05577	-0.10098	-2.05577	-0.06343	-2.05577	-0.2899		-2.05577	-0.02517	-2.05577	-0.03995	-2.05577	-0.03231		-2.05577	-0.015	-2.05577	-0.02747	-2.05577	-0.04691
-2.04378	-0.10081	-2.04378	-0.06309	-2.04378	-0.28912		-2.04378	-0.02511	-2.04378	-0.03961	-2.04378	-0.03222		-2.04378	-0.01494	-2.04378	-0.02734	-2.04378	-0.04665
-2.03179	-0.10057	-2.03179	-0.06274	-2.03179	-0.2879		-2.03179	-0.02505	-2.03179	-0.03925	-2.03179	-0.03212		-2.03179	-0.01487	-2.03179	-0.02717	-2.03179	-0.04642
-2.0198	-0.1003	-2.0198	-0.06238	-2.0198	-0.28639		-2.0198	-0.02499	-2.0198	-0.03889	-2.0198	-0.03202		-2.0198	-0.01479	-2.0198	-0.02699	-2.0198	-0.04621
-2.00781	-0.10003	-2.00781	-0.06228	-2.00781	-0.28518		-2.00781	-0.02491	-2.00781	-0.03861	-2.00781	-0.03192		-2.00781	-0.01469	-2.00781	-0.02686	-2.00781	-0.04599
-1.99582	-0.09977	-1.99582	-0.06231	-1.99582	-0.28413		-1.99582	-0.02484	-1.99582	-0.03838	-1.99582	-0.0318		-1.99582	-0.01458	-1.99582	-0.02677	-1.99582	-0.04576
-1.98384	-0.09949	-1.98384	-0.06231	-1.98384	-0.28303		-1.98384	-0.02478	-1.98384	-0.03814	-1.98384	-0.03172		-1.98384	-0.01448	-1.98384	-0.02657	-1.98384	-0.04551
-1.97185	-0.09921	-1.97185	-0.06229	-1.97185	-0.28191		-1.97185	-0.02473	-1.97185	-0.03791	-1.97185	-0.03164		-1.97185	-0.01437	-1.97185	-0.02633	-1.97185	-0.04524
-1.95986	-0.09891	-1.95986	-0.06219	-1.95986	-0.28045		-1.95986	-0.02468	-1.95986	-0.03768	-1.95986	-0.03154		-1.95986	-0.01428	-1.95986	-0.0261	-1.95986	-0.04496
-1.94787	-0.0986	-1.94787	-0.06205	-1.94787	-0.27886		-1.94787	-0.02462	-1.94787	-0.03746	-1.94787	-0.03143		-1.94787	-0.0142	-1.94787	-0.02587	-1.94787	-0.04469
-1.93588	-0.09841	-1.93588	-0.06193	-1.93588	-0.27745		-1.93588	-0.02457	-1.93588	-0.03717	-1.93588	-0.03131		-1.93588	-0.01409	-1.93588	-0.02569	-1.93588	-0.04442
-1.92389	-0.09825	-1.92389	-0.06182	-1.92389	-0.27609		-1.92389	-0.02452	-1.92389	-0.03688	-1.92389	-0.03118		-1.92389	-0.01397	-1.92389	-0.02553	-1.92389	-0.04415
-1.9119	-0.09801	-1.9119	-0.06165	-1.9119	-0.27476		-1.9119	-0.02446	-1.9119	-0.03666	-1.9119	-0.03107		-1.9119	-0.0139	-1.9119	-0.02536	-1.9119	-0.04385
-1.89992	-0.09775	-1.89992	-0.06146	-1.89992	-0.27343		-1.89992	-0.02439	-1.89992	-0.03645	-1.89992	-0.03095		-1.89992	-0.01383	-1.89992	-0.02518	-1.89992	-0.04354
-1.88793	-0.09741	-1.88793	-0.06102	-1.88793	-0.27217		-1.88793	-0.02434	-1.88793	-0.03624	-1.88793	-0.03086		-1.88793	-0.01376	-1.88793	-0.02509	-1.88793	-0.04323
-1.87594	-0.09706	-1.87594	-0.06055	-1.87594	-0.27091		-1.87594	-0.0243	-1.87594	-0.03602	-1.87594	-0.03077		-1.87594	-0.0137	-1.87594	-0.025	-1.87594	-0.04291
-1.86395	-0.09675	-1.86395	-0.06056	-1.86395	-0.27008		-1.86395	-0.02426	-1.86395	-0.03582	-1.86395	-0.0307		-1.86395	-0.01361	-1.86395	-0.02481	-1.86395	-0.04268
-1.85196	-0.09644	-1.85196	-0.06061	-1.85196	-0.26928		-1.85196	-0.02422	-1.85196	-0.03562	-1.85196	-0.03062		-1.85196	-0.01352	-1.85196	-0.02461	-1.85196	-0.04245
-1.83997	-0.09624	-1.83997	-0.06057	-1.83997	-0.26821		-1.83997	-0.02416	-1.83997	-0.03544	-1.83997	-0.03053		-1.83997	-0.01342	-1.83997	-0.02445	-1.83997	-0.04216
-1.82798	-0.09605	-1.82798	-0.06054	-1.82798	-0.26712		-1.82798	-0.0241	-1.82798	-0.03526	-1.82798	-0.03044		-1.82798	-0.01332	-1.82799	-0.02428	-1.82798	-0.04186
-1.816	-0.09578	-1.816	-0.0602	-1.816	-0.26535		-1.816	-0.02403	-1.816	-0.03506	-1.816	-0.03033		-1.816	-0.0132	-1.816	-0.02402	-1.816	-0.04155
-1.80401	-0.09551	-1.80401	-0.05988	-1.80401	-0.26359		-1.80401	-0.02396	-1.80401	-0.03485	-1.80401	-0.03023		-1.80401	-0.0131	-1.80401	-0.02376	-1.80401	-0.04125
-1.79202	-0.09515	-1.79202	-0.05982	-1.79202	-0.26203		-1.79202	-0.02388	-1.79202	-0.0346	-1.79202	-0.03015		-1.79202	-0.01303	-1.79202	-0.02359	-1.79202	-0.04093
-1.78003	-0.0948	-1.78003	-0.05975	-1.78003	-0.26047		-1.78003	-0.02381	-1.78003	-0.03437	-1.78003	-0.03007		-1.78003	-0.01296	-1.78003	-0.02343	-1.78003	-0.04062
-1.76804	-0.09452	-1.76804	-0.05947	-1.76804	-0.25887		-1.76804	-0.02376	-1.76804	-0.03422	-1.76804	-0.02995		-1.76804	-0.01288	-1.76804	-0.02333	-1.76804	-0.04036
-1.75605	-0.09422	-1.75605	-0.05921	-1.75605	-0.25734		-1.75605	-0.02371	-1.75605	-0.03408	-1.75605	-0.02983		-1.75605	-0.0128	-1.75605	-0.02322	-1.75605	-0.0401
-1.74406	-0.09385	-1.74406	-0.05907	-1.74406	-0.2563		-1.74406	-0.02365	-1.74406	-0.03392	-1.74406	-0.02973		-1.74406	-0.01268	-1.74407	-0.0231	-1.74406	-0.03987
-1.73208	-0.09347	-1.73208	-0.05892	-1.73208	-0.25522		-1.73208	-0.02359	-1.73208	-0.03376	-1.73208	-0.02964		-1.73208	-0.01257	-1.73208	-0.02296	-1.73208	-0.03963
-1.72009	-0.09303	-1.72009	-0.05875	-1.72009	-0.254		-1.72009	-0.02354	-1.72009	-0.03355	-1.72009	-0.02958		-1.72009	-0.01245	-1.72009	-0.02275	-1.72009	-0.03936
-1.7081	-0.09261	-1.7081	-0.05859	-1.7081	-0.25267		-1.7081	-0.02348	-1.7081	-0.03336	-1.7081	-0.0295		-1.7081	-0.01235	-1.7081	-0.02255	-1.7081	-0.03909
-1.69611	-0.09227	-1.69611	-0.05846	-1.69611	-0.25097		-1.69611	-0.02343	-1.69611	-0.03321	-1.69611	-0.0294		-1.69611	-0.01227	-1.69611	-0.02235	-1.69611	-0.03883
-1.68412	-0.09192	-1.68412	-0.05832	-1.68412	-0.24935		-1.68412	-0.02339	-1.68412	-0.03303	-1.68412	-0.0293		-1.68412	-0.0122	-1.68412	-0.02215	-1.68412	-0.03856
-1.67213	-0.09157	-1.67213	-0.05812	-1.67213	-0.24795		-1.67213	-0.02335	-1.67213	-0.03274	-1.67213	-0.02918		-1.67213	-0.01212	-1.67213	-0.02198	-1.67213	-0.03826
-1.66014	-0.09124	-1.66014	-0.05794	-1.66014	-0.24651		-1.66014	-0.0233	-1.66014	-0.0325	-1.66014	-0.02905		-1.66014	-0.01204	-1.66015	-0.02182	-1.66014	-0.03796
-1.64816	-0.09096	-1.64816	-0.05777	-1.64816	-0.24499		-1.64816	-0.02323	-1.64816	-0.03234	-1.64816	-0.02893		-1.64816	-0.01194	-1.64816	-0.02171	-1.64816	-0.03767
-1.63617	-0.09062	-1.63617	-0.05761	-1.63617	-0.24342		-1.63617	-0.02317	-1.63617	-0.0322	-1.63617	-0.02881		-1.63617	-0.01185	-1.63617	-0.02155	-1.63617	-0.0374
-1.62418	-0.09019	-1.62418	-0.05747	-1.62418	-0.24178		-1.62418	-0.02312	-1.62418	-0.03207	-1.62418	-0.0287		-1.62418	-0.01175	-1.62418	-0.02133	-1.62418	-0.03714
-1.61219	-0.08982	-1.61219	-0.05732	-1.61219	-0.24015		-1.61219	-0.02308	-1.61219	-0.03193	-1.61219	-0.0286		-1.61219	-0.01166	-1.61219	-0.02115	-1.61219	-0.03687
-1.6002	-0.08955	-1.6002	-0.05716	-1.6002	-0.23856		-1.6002	-0.02305	-1.6002	-0.03175	-1.6002	-0.02853		-1.6002	-0.01158	-1.6002	-0.02102	-1.6002	-0.03657
-1.58821	-0.08928	-1.58821	-0.05693	-1.58821	-0.23712		-1.58821	-0.023	-1.58821	-0.03161	-1.58821	-0.02844		-1.58821	-0.01149	-1.58821	-0.02092	-1.58821	-0.03626
-1.57622	-0.08902	-1.57622	-0.05661	-1.57622	-0.23587		-1.57622	-0.02295	-1.57622	-0.03151	-1.57622	-0.02834		-1.57622	-0.0114	-1.57623	-0.02086	-1.57622	-0.03595
-1.56424	-0.08873	-1.56424	-0.0564	-1.56424	-0.2346		-1.56424	-0.0229	-1.56424	-0.03137	-1.56424	-0.02824		-1.56424	-0.0113	-1.56424	-0.02073	-1.56424	-0.03564
-1.55225	-0.08841	-1.55225	-0.05628	-1.55225	-0.23329		-1.55225	-0.02286	-1.55225	-0.03118	-1.55225	-0.02814		-1.55225	-0.01121	-1.55225	-0.02051	-1.55225	-0.03533
-1.54026	-0.08808	-1.54026	-0.05611	-1.54026	-0.23193		-1.54026	-0.02281	-1.54026	-0.03096	-1.54026	-0.02805		-1.54026	-0.01113	-1.54026	-0.02028	-1.54026	-0.03507
-1.52827	-0.08774	-1.52827	-0.05588	-1.52827	-0.23052		-1.52827	-0.02276	-1.52827	-0.03072	-1.52827	-0.02795		-1.52827	-0.01105	-1.52827	-0.02004	-1.52827	-0.03483
-1.51628	-0.08735	-1.51628	-0.0557	-1.51628	-0.22937		-1.51628	-0.0227	-1.51628	-0.03054	-1.51628	-0.02786		-1.51628	-0.01098	-1.51628	-0.01983	-1.51628	-0.03454
-1.50429	-0.08693	-1.50429	-0.05555	-1.50429	-0.22838		-1.50429	-0.02266	-1.50429	-0.03041	-1.50429	-0.02777		-1.50429	-0.01091	-1.50429	-0.01965	-1.50429	-0.03423
-1.4923	-0.08659	-1.4923	-0.05549	-1.4923	-0.22687		-1.4923	-0.02261	-1.4923	-0.03026	-1.4923	-0.02768		-1.4923	-0.01082	-1.49231	-0.01945	-1.4923	-0.03392
-1.48032	-0.08631	-1.48032	-0.05548	-1.48032	-0.22507		-1.48032	-0.02257	-1.48032	-0.0301	-1.48032	-0.02759		-1.48032	-0.01071	-1.48032	-0.01925	-1.48032	-0.03361
-1.46833	-0.08586	-1.46833	-0.05541	-1.46833	-0.22349		-1.46833	-0.02254	-1.46833	-0.02993	-1.46833	-0.0275		-1.46833	-0.0106	-1.46833	-0.01905	-1.46833	-0.03331
-1.45634	-0.08535	-1.45634	-0.0553	-1.45634	-0.222		-1.45634	-0.02251	-1.45634	-0.02976	-1.45634	-0.0274		-1.45634	-0.01048	-1.45634	-0.01885	-1.45634	-0.03301
-1.44435	-0.08488	-1.44435	-0.05518	-1.44435	-0.22055		-1.44435	-0.02248	-1.44435	-0.02962	-1.44435	-0.0273		-1.44435	-0.01039	-1.44435	-0.01869	-1.44435	-0.03273
-1.43236	-0.08442	-1.43236	-0.05506	-1.43236	-0.2191		-1.43236	-0.02244	-1.43236	-0.02948	-1.43236	-0.0272		-1.43236	-0.01032	-1.43236	-0.01854	-1.43236	-0.03246
-1.42037	-0.08399	-1.42037	-0.05485	-1.42037	-0.21786		-1.42037	-0.02241	-1.42037	-0.0293	-1.42037	-0.02709		-1.42037	-0.01024	-1.42037	-0.01839	-1.42037	-0.0322
-1.40838	-0.08356	-1.40838	-0.05463	-1.40838	-0.21668		-1.40838	-0.02238	-1.40838	-0.0291	-1.40838	-0.02699		-1.40838	-0.01015	-1.40839	-0.01823	-1.40838	-0.03195
-1.3964	-0.08316	-1.3964	-0.05446	-1.3964	-0.21518		-1.3964	-0.02233	-1.3964	-0.02906	-1.3964	-0.02688		-1.3964	-0.01005	-1.3964	-0.01803	-1.3964	-0.03169
-1.38441	-0.08277	-1.38441	-0.05429	-1.38441	-0.2136		-1.38441	-0.02227	-1.38441	-0.02905	-1.38441	-0.02677		-1.38441	-0.00995	-1.38441	-0.01781	-1.38441	-0.03143
-1.37242	-0.08247	-1.37242	-0.05416	-1.37242	-0.21207		-1.37242	-0.02223	-1.37242	-0.029	-1.37242	-0.0267		-1.37242	-0.00988	-1.37242	-0.01764	-1.37242	-0.03117
-1.36043	-0.08219	-1.36043	-0.05403	-1.36043	-0.21055		-1.36043	-0.02219	-1.36043	-0.02895	-1.36043	-0.02664		-1.36043	-0.00981	-1.36043	-0.01748	-1.36043	-0.03091
-1.34844	-0.08176	-1.34844	-0.05379	-1.34844	-0.20896		-1.34844	-0.02214	-1.34844	-0.02866	-1.34844	-0.02656		-1.34844	-0.00972	-1.34844	-0.01733	-1.34844	-0.03062
-1.33645	-0.08132	-1.33645	-0.05354	-1.33645	-0.20735		-1.33645	-0.0221	-1.33645	-0.02834	-1.33645	-0.02649		-1.33645	-0.00963	-1.33645	-0.01719	-1.33645	-0.03032
-1.32446	-0.08081	-1.32446	-0.05332	-1.32446	-0.20583		-1.32446	-0.02206	-1.32446	-0.02822	-1.32446	-0.02639		-1.32446	-0.00953	-1.32447	-0.01716	-1.32446	-0.03
-1.31248	-0.0803	-1.31248	-0.05311	-1.31248	-0.2043		-1.31248	-0.02202	-1.31248	-0.02812	-1.31248	-0.0263		-1.31248	-0.00943	-1.31248	-0.01714	-1.31248	-0.02968
-1.30049	-0.07987	-1.30049	-0.05301	-1.30049	-0.2028		-1.30049	-0.02198	-1.30049	-0.02803	-1.30049	-0.02622		-1.30049	-0.00933	-1.30049	-0.01688	-1.30049	-0.02933
-1.2885	-0.07944	-1.2885	-0.05292	-1.2885	-0.20129		-1.2885	-0.02194	-1.2885	-0.02793	-1.2885	-0.02614		-1.2885	-0.00923	-1.2885	-0.01661	-1.2885	-0.02898
-1.27651	-0.07898	-1.27651	-0.0529	-1.27651	-0.19967		-1.27651	-0.02192	-1.27651	-0.02783	-1.27651	-0.0261		-1.27651	-0.0092	-1.27651	-0.01648	-1.27651	-0.02873
-1.26452	-0.07851	-1.26452	-0.05287	-1.26452	-0.19803		-1.26452	-0.0219	-1.26452	-0.02772	-1.26452	-0.02605		-1.26452	-0.00916	-1.26452	-0.01635	-1.26452	-0.02847
-1.25253	-0.07805	-1.25253	-0.05271	-1.25253	-0.19622		-1.25253	-0.02186	-1.25253	-0.02756	-1.25253	-0.02596		-1.25253	-0.00905	-1.25253	-0.01621	-1.25253	-0.02819
-1.24055	-0.0776	-1.24055	-0.05253	-1.24055	-0.19446		-1.24055	-0.02183	-1.24055	-0.0274	-1.24055	-0.02587		-1.24055	-0.00895	-1.24055	-0.01609	-1.24055	-0.02791
-1.22856	-0.07716	-1.22856	-0.05223	-1.22856	-0.19309		-1.22856	-0.0218	-1.22856	-0.0272	-1.22856	-0.02577		-1.22856	-0.00886	-1.22856	-0.01597	-1.22856	-0.0276
-1.21657	-0.07671	-1.21657	-0.05194	-1.21657	-0.19172		-1.21657	-0.02176	-1.21657	-0.02702	-1.21657	-0.02567		-1.21657	-0.00877	-1.21657	-0.01585	-1.21657	-0.02729
-1.20458	-0.07622	-1.20458	-0.05169	-1.20458	-0.19041		-1.20458	-0.02173	-1.20458	-0.0269	-1.20458	-0.0256		-1.20458	-0.00868	-1.20458	-0.0157	-1.20458	-0.02702
-1.19259	-0.07575	-1.19259	-0.05146	-1.19259	-0.18897		-1.19259	-0.02169	-1.19259	-0.0268	-1.19259	-0.02552		-1.19259	-0.00859	-1.19259	-0.01554	-1.19259	-0.02673
-1.1806	-0.07532	-1.1806	-0.05135	-1.1806	-0.18713		-1.1806	-0.02161	-1.1806	-0.02674	-1.1806	-0.02546		-1.1806	-0.00851	-1.1806	-0.01537	-1.1806	-0.02641
-1.16861	-0.07488	-1.16861	-0.05123	-1.16861	-0.18541		-1.16861	-0.02155	-1.16861	-0.02667	-1.16861	-0.02539		-1.16861	-0.00842	-1.16861	-0.01521	-1.16861	-0.0261
-1.15663	-0.07442	-1.15663	-0.05113	-1.15663	-0.18404		-1.15663	-0.02153	-1.15663	-0.02654	-1.15663	-0.02533		-1.15663	-0.00829	-1.15663	-0.01507	-1.15663	-0.0258
-1.14464	-0.07392	-1.14464	-0.05102	-1.14464	-0.18266		-1.14464	-0.02152	-1.14464	-0.02644	-1.14464	-0.02526		-1.14464	-0.00818	-1.14464	-0.01493	-1.14464	-0.02551
-1.13265	-0.07335	-1.13265	-0.05091	-1.13265	-0.18123		-1.13265	-0.0215	-1.13265	-0.02638	-1.13265	-0.02518		-1.13265	-0.00809	-1.13265	-0.01478	-1.13265	-0.02521
-1.12066	-0.07281	-1.12066	-0.05074	-1.12066	-0.17985		-1.12066	-0.02147	-1.12066	-0.02633	-1.12066	-0.0251		-1.12066	-0.00801	-1.12066	-0.01459	-1.12066	-0.02493
-1.10867	-0.07232	-1.10867	-0.05046	-1.10867	-0.17854		-1.10867	-0.02143	-1.10867	-0.02627	-1.10867	-0.02502		-1.10867	-0.00793	-1.10867	-0.01435	-1.10867	-0.02466
-1.09668	-0.07185	-1.09668	-0.0502	-1.09668	-0.17716		-1.09668	-0.02139	-1.09668	-0.02617	-1.09668	-0.02494		-1.09668	-0.00785	-1.09668	-0.01415	-1.09668	-0.02439
-1.08469	-0.07139	-1.08469	-0.04996	-1.08469	-0.17569		-1.08469	-0.02135	-1.08469	-0.02602	-1.08469	-0.02487		-1.08469	-0.00777	-1.0847	-0.01402	-1.08469	-0.02413
-1.07271	-0.07092	-1.07271	-0.0498	-1.07271	-0.17414		-1.07271	-0.02131	-1.07271	-0.02588	-1.07271	-0.02479		-1.07271	-0.00768	-1.07271	-0.01389	-1.07271	-0.02385
-1.06072	-0.07043	-1.06072	-0.04974	-1.06072	-0.17249		-1.06072	-0.02128	-1.06072	-0.02577	-1.06072	-0.0247		-1.06072	-0.00759	-1.06072	-0.01377	-1.06072	-0.02355
-1.04873	-0.06993	-1.04873	-0.04958	-1.04873	-0.17078		-1.04873	-0.02125	-1.04873	-0.02564	-1.04873	-0.02461		-1.04873	-0.00749	-1.04873	-0.01358	-1.04873	-0.02325
-1.03674	-0.06941	-1.03674	-0.04933	-1.03674	-0.16902		-1.03674	-0.02121	-1.03674	-0.02551	-1.03674	-0.02453		-1.03674	-0.00737	-1.03674	-0.01334	-1.03674	-0.02296
-1.02475	-0.06891	-1.02475	-0.0491	-1.02475	-0.16734		-1.02475	-0.02117	-1.02475	-0.02543	-1.02475	-0.02445		-1.02475	-0.00725	-1.02475	-0.01317	-1.02475	-0.02264
-1.01276	-0.06843	-1.01276	-0.0489	-1.01276	-0.16571		-1.01276	-0.02112	-1.01276	-0.02539	-1.01276	-0.02436		-1.01276	-0.00712	-1.01276	-0.01307	-1.01276	-0.02231
-1.00077	-0.0679	-1.00077	-0.04874	-1.00077	-0.16407		-1.00077	-0.02108	-1.00077	-0.02529	-1.00077	-0.02429		-1.00077	-0.00699	-1.00078	-0.01286	-1.00077	-0.022
-0.98879	-0.06731	-0.98879	-0.04861	-0.98879	-0.16243		-0.98879	-0.02103	-0.98879	-0.02516	-0.98879	-0.02423		-0.98879	-0.00686	-0.98879	-0.01258	-0.98879	-0.02169
-0.9768	-0.06673	-0.9768	-0.04844	-0.9768	-0.16063		-0.9768	-0.021	-0.9768	-0.02504	-0.9768	-0.02417		-0.9768	-0.00675	-0.9768	-0.01239	-0.9768	-0.0214
-0.96481	-0.06614	-0.96481	-0.04824	-0.96481	-0.15874		-0.96481	-0.02099	-0.96481	-0.02492	-0.96481	-0.02413		-0.96481	-0.00666	-0.96481	-0.01224	-0.96481	-0.02114
-0.95282	-0.06557	-0.95282	-0.04799	-0.95282	-0.15682		-0.95282	-0.02096	-0.95282	-0.02478	-0.95282	-0.02406		-0.95282	-0.00656	-0.95282	-0.01209	-0.95282	-0.02085
-0.94083	-0.06502	-0.94083	-0.04772	-0.94083	-0.15487		-0.94083	-0.02091	-0.94083	-0.02462	-0.94083	-0.02397		-0.94083	-0.00645	-0.94083	-0.01194	-0.94083	-0.02056
-0.92884	-0.06451	-0.92884	-0.04749	-0.92884	-0.15314		-0.92884	-0.02088	-0.92884	-0.02452	-0.92884	-0.02389		-0.92884	-0.00634	-0.92884	-0.01176	-0.92884	-0.02026
-0.91685	-0.06401	-0.91685	-0.04728	-0.91685	-0.15148		-0.91685	-0.02084	-0.91685	-0.02444	-0.91685	-0.02381		-0.91685	-0.00625	-0.91686	-0.01158	-0.91685	-0.01997
-0.90487	-0.06349	-0.90487	-0.04721	-0.90487	-0.14969		-0.90487	-0.0208	-0.90487	-0.02436	-0.90487	-0.02375		-0.90487	-0.00614	-0.90487	-0.01144	-0.90487	-0.01966
-0.89288	-0.06296	-0.89288	-0.04719	-0.89288	-0.14787		-0.89288	-0.02076	-0.89288	-0.02429	-0.89288	-0.0237		-0.89288	-0.00602	-0.89288	-0.01132	-0.89288	-0.01935
-0.88089	-0.06237	-0.88089	-0.04717	-0.88089	-0.14592		-0.88089	-0.02075	-0.88089	-0.02422	-0.88089	-0.02364		-0.88089	-0.00591	-0.88089	-0.01117	-0.88089	-0.01906
-0.8689	-0.06177	-0.8689	-0.04715	-0.8689	-0.14394		-0.8689	-0.02075	-0.8689	-0.02414	-0.8689	-0.02357		-0.8689	-0.0058	-0.8689	-0.01102	-0.8689	-0.01876
-0.85691	-0.06122	-0.85691	-0.04701	-0.85691	-0.14196		-0.85691	-0.0207	-0.85691	-0.02408	-0.85691	-0.02351		-0.85691	-0.0057	-0.85691	-0.0109	-0.85691	-0.01846
-0.84492	-0.06068	-0.84492	-0.04685	-0.84492	-0.13997		-0.84492	-0.02064	-0.84492	-0.02402	-0.84492	-0.02344		-0.84492	-0.0056	-0.84492	-0.0108	-0.84492	-0.01817
-0.83293	-0.06015	-0.83293	-0.04662	-0.83293	-0.13848		-0.83293	-0.02059	-0.83293	-0.02394	-0.83293	-0.02338		-0.83293	-0.00551	-0.83294	-0.01063	-0.83293	-0.01787
-0.82095	-0.05962	-0.82095	-0.04639	-0.82095	-0.13705		-0.82095	-0.02053	-0.82095	-0.02385	-0.82095	-0.02332		-0.82095	-0.00541	-0.82095	-0.01046	-0.82095	-0.01757
-0.80896	-0.05897	-0.80896	-0.0463	-0.80896	-0.13541		-0.80896	-0.02052	-0.80896	-0.02378	-0.80896	-0.02329		-0.80896	-0.00535	-0.80896	-0.01027	-0.80896	-0.01731
-0.79697	-0.05832	-0.79697	-0.04621	-0.79697	-0.13377		-0.79697	-0.02051	-0.79697	-0.02372	-0.79697	-0.02326		-0.79697	-0.00529	-0.79697	-0.01007	-0.79697	-0.01706
-0.78498	-0.05777	-0.78498	-0.04611	-0.78498	-0.1319		-0.78498	-0.02047	-0.78498	-0.02363	-0.78498	-0.0232		-0.78498	-0.00522	-0.78498	-0.00992	-0.78498	-0.01677
-0.77299	-0.05721	-0.77299	-0.04601	-0.77299	-0.13003		-0.77299	-0.02043	-0.77299	-0.02354	-0.77299	-0.02313		-0.77299	-0.00514	-0.77299	-0.00977	-0.77299	-0.01649
-0.761	-0.05659	-0.761	-0.04569	-0.761	-0.12834		-0.761	-0.02038	-0.761	-0.02349	-0.761	-0.02305		-0.761	-0.00502	-0.761	-0.00961	-0.761	-0.01621
-0.74901	-0.05596	-0.74901	-0.04536	-0.74901	-0.12663		-0.74901	-0.02033	-0.74901	-0.02344	-0.74901	-0.02298		-0.74901	-0.00491	-0.74902	-0.00945	-0.74901	-0.01594
-0.73703	-0.0553	-0.73703	-0.04505	-0.73703	-0.12464		-0.73703	-0.0203	-0.73703	-0.02334	-0.73703	-0.02294		-0.73703	-0.0048	-0.73703	-0.00927	-0.73703	-0.01568
-0.72504	-0.05466	-0.72504	-0.04474	-0.72504	-0.12267		-0.72504	-0.02027	-0.72504	-0.02323	-0.72504	-0.0229		-0.72504	-0.0047	-0.72504	-0.0091	-0.72504	-0.01541
-0.71305	-0.05415	-0.71305	-0.04456	-0.71305	-0.12086		-0.71305	-0.02022	-0.71305	-0.02311	-0.71305	-0.02285		-0.71305	-0.00461	-0.71305	-0.00894	-0.71305	-0.01509
-0.70106	-0.05362	-0.70106	-0.04438	-0.70106	-0.11906		-0.70106	-0.02018	-0.70106	-0.023	-0.70106	-0.0228		-0.70106	-0.00453	-0.70106	-0.00879	-0.70106	-0.01477
-0.68907	-0.05303	-0.68907	-0.04419	-0.68907	-0.11732		-0.68907	-0.02015	-0.68907	-0.02293	-0.68907	-0.02275		-0.68907	-0.00444	-0.68907	-0.00863	-0.68907	-0.01444
-0.67708	-0.05243	-0.67708	-0.04403	-0.67708	-0.11559		-0.67708	-0.02013	-0.67708	-0.02286	-0.67708	-0.0227		-0.67708	-0.00434	-0.67708	-0.00848	-0.67708	-0.01412
-0.66509	-0.05181	-0.66509	-0.04399	-0.66509	-0.1139		-0.66509	-0.02013	-0.66509	-0.02275	-0.66509	-0.02264		-0.66509	-0.00424	-0.6651	-0.00837	-0.66509	-0.01382
-0.65311	-0.05119	-0.65311	-0.04395	-0.65311	-0.11205		-0.65311	-0.02012	-0.65311	-0.02264	-0.65311	-0.02258		-0.65311	-0.00415	-0.65311	-0.00824	-0.65311	-0.01353
-0.64112	-0.05055	-0.64112	-0.04388	-0.64112	-0.10975		-0.64112	-0.02009	-0.64112	-0.02253	-0.64112	-0.02253		-0.64112	-0.00409	-0.64112	-0.00805	-0.64112	-0.01327
-0.62913	-0.04992	-0.62913	-0.0438	-0.62913	-0.1075		-0.62913	-0.02006	-0.62913	-0.02242	-0.62913	-0.02247		-0.62913	-0.00401	-0.62913	-0.00786	-0.62913	-0.01301
-0.61714	-0.04929	-0.61714	-0.04369	-0.61714	-0.10539		-0.61714	-0.02	-0.61714	-0.0223	-0.61714	-0.0224		-0.61714	-0.00388	-0.61714	-0.00764	-0.61714	-0.01273
-0.60515	-0.04866	-0.60515	-0.0435	-0.60515	-0.10334		-0.60515	-0.01996	-0.60515	-0.0222	-0.60515	-0.02234		-0.60515	-0.00376	-0.60515	-0.00747	-0.60515	-0.01244
-0.59316	-0.04803	-0.59316	-0.04319	-0.59316	-0.10138		-0.59316	-0.01993	-0.59316	-0.02212	-0.59316	-0.02228		-0.59316	-0.00364	-0.59316	-0.00735	-0.59316	-0.01214
-0.58117	-0.04737	-0.58117	-0.04288	-0.58117	-0.09936		-0.58117	-0.01991	-0.58117	-0.02205	-0.58117	-0.02224		-0.58117	-0.00354	-0.58118	-0.00723	-0.58117	-0.01186
-0.56919	-0.04669	-0.56919	-0.0426	-0.56919	-0.09726		-0.56919	-0.01989	-0.56919	-0.02199	-0.56919	-0.0222		-0.56919	-0.00348	-0.56919	-0.00708	-0.56919	-0.0116
-0.5572	-0.04602	-0.5572	-0.04234	-0.5572	-0.09525		-0.5572	-0.01987	-0.5572	-0.02193	-0.5572	-0.02215		-0.5572	-0.00339	-0.5572	-0.00694	-0.5572	-0.01132
-0.54521	-0.0454	-0.54521	-0.04211	-0.54521	-0.09337		-0.54521	-0.01985	-0.54521	-0.02187	-0.54521	-0.02209		-0.54521	-0.0033	-0.54521	-0.00678	-0.54521	-0.01102
-0.53322	-0.04472	-0.53322	-0.04189	-0.53322	-0.09146		-0.53322	-0.01983	-0.53322	-0.02181	-0.53322	-0.02204		-0.53322	-0.00319	-0.53322	-0.00661	-0.53322	-0.01073
-0.52123	-0.04401	-0.52123	-0.04168	-0.52123	-0.08952		-0.52123	-0.01981	-0.52123	-0.02174	-0.52123	-0.02202		-0.52123	-0.00308	-0.52123	-0.00643	-0.52123	-0.01045
-0.50924	-0.04333	-0.50924	-0.04153	-0.50924	-0.08759		-0.50924	-0.01978	-0.50924	-0.02165	-0.50924	-0.022		-0.50924	-0.00297	-0.50924	-0.00627	-0.50924	-0.01017
-0.49725	-0.04269	-0.49725	-0.04142	-0.49725	-0.08566		-0.49725	-0.01974	-0.49725	-0.02155	-0.49725	-0.02199		-0.49725	-0.00287	-0.49726	-0.00614	-0.49725	-0.0099
-0.48527	-0.04206	-0.48527	-0.04133	-0.48527	-0.08374		-0.48527	-0.01973	-0.48527	-0.02144	-0.48527	-0.02195		-0.48527	-0.00277	-0.48527	-0.00601	-0.48527	-0.00961
-0.47328	-0.04144	-0.47328	-0.04126	-0.47328	-0.08183		-0.47328	-0.01974	-0.47328	-0.02132	-0.47328	-0.0219		-0.47328	-0.00267	-0.47328	-0.00588	-0.47328	-0.00933
-0.46129	-0.04084	-0.46129	-0.04116	-0.46129	-0.07999		-0.46129	-0.01971	-0.46129	-0.02123	-0.46129	-0.02185		-0.46129	-0.00257	-0.46129	-0.00576	-0.46129	-0.00905
-0.4493	-0.04025	-0.4493	-0.04104	-0.4493	-0.07818		-0.4493	-0.01965	-0.4493	-0.02114	-0.4493	-0.0218		-0.4493	-0.00246	-0.4493	-0.00564	-0.4493	-0.00878
-0.43731	-0.03966	-0.43731	-0.04088	-0.43731	-0.07637		-0.43731	-0.01961	-0.43731	-0.02109	-0.43731	-0.02178		-0.43731	-0.00235	-0.43731	-0.00548	-0.43731	-0.0085
-0.42532	-0.03906	-0.42532	-0.04071	-0.42532	-0.07457		-0.42532	-0.01957	-0.42532	-0.02106	-0.42532	-0.02176		-0.42532	-0.00224	-0.42532	-0.00529	-0.42532	-0.00821
-0.41333	-0.03842	-0.41333	-0.04059	-0.41333	-0.07253		-0.41333	-0.01954	-0.41333	-0.02101	-0.41333	-0.02174		-0.41333	-0.00214	-0.41334	-0.00513	-0.41333	-0.00794
-0.40135	-0.03778	-0.40135	-0.04049	-0.40135	-0.07039		-0.40135	-0.01952	-0.40135	-0.02095	-0.40135	-0.02172		-0.40135	-0.00205	-0.40135	-0.00499	-0.40135	-0.00768
-0.38936	-0.03713	-0.38936	-0.04032	-0.38936	-0.06824		-0.38936	-0.01949	-0.38936	-0.02087	-0.38936	-0.02169		-0.38936	-0.00198	-0.38936	-0.00487	-0.38936	-0.00739
-0.37737	-0.03649	-0.37737	-0.04013	-0.37737	-0.06607		-0.37737	-0.01947	-0.37737	-0.02079	-0.37737	-0.02165		-0.37737	-0.00191	-0.37737	-0.00477	-0.37737	-0.00711
-0.36538	-0.03582	-0.36538	-0.03999	-0.36538	-0.06382		-0.36538	-0.01941	-0.36538	-0.0207	-0.36538	-0.02159		-0.36538	-0.00182	-0.36538	-0.00462	-0.36538	-0.00682
-0.35339	-0.03514	-0.35339	-0.03986	-0.35339	-0.06155		-0.35339	-0.01935	-0.35339	-0.02061	-0.35339	-0.02152		-0.35339	-0.00172	-0.35339	-0.00444	-0.35339	-0.00653
-0.3414	-0.03445	-0.3414	-0.03972	-0.3414	-0.05926		-0.3414	-0.01932	-0.3414	-0.02054	-0.3414	-0.02148		-0.3414	-0.00162	-0.34141	-0.00433	-0.3414	-0.00627
-0.32942	-0.03375	-0.32942	-0.03958	-0.32942	-0.05696		-0.32942	-0.01929	-0.32942	-0.02048	-0.32942	-0.02145		-0.32942	-0.00153	-0.32942	-0.00422	-0.32942	-0.00601
-0.31743	-0.03307	-0.31743	-0.03955	-0.31743	-0.05473		-0.31743	-0.01927	-0.31743	-0.02039	-0.31743	-0.02145		-0.31743	-0.00144	-0.31743	-0.00404	-0.31743	-0.00577
-0.30544	-0.03241	-0.30544	-0.03953	-0.30544	-0.0525		-0.30544	-0.01925	-0.30544	-0.0203	-0.30544	-0.02144		-0.30544	-0.00136	-0.30544	-0.00386	-0.30544	-0.00553
-0.29345	-0.03175	-0.29345	-0.03942	-0.29345	-0.05053		-0.29345	-0.0192	-0.29345	-0.02022	-0.29345	-0.02141		-0.29345	-0.00127	-0.29345	-0.00369	-0.29345	-0.00527
-0.28146	-0.03109	-0.28146	-0.03931	-0.28146	-0.04857		-0.28146	-0.01916	-0.28146	-0.02014	-0.28146	-0.02137		-0.28146	-0.00118	-0.28146	-0.00351	-0.28146	-0.00501
-0.26947	-0.03045	-0.26947	-0.03923	-0.26947	-0.04675		-0.26947	-0.01912	-0.26947	-0.02008	-0.26947	-0.02136		-0.26947	-0.00109	-0.26947	-0.00339	-0.26947	-0.00478
-0.25748	-0.02981	-0.25748	-0.03915	-0.25748	-0.04492		-0.25748	-0.01909	-0.25748	-0.02001	-0.25748	-0.02136		-0.25748	-0.00101	-0.25749	-0.00327	-0.25748	-0.00454
-0.2455	-0.02917	-0.2455	-0.03896	-0.2455	-0.04293		-0.2455	-0.01906	-0.2455	-0.01992	-0.2455	-0.02135		-0.2455	-0.000919078	-0.2455	-0.0031	-0.2455	-0.0043
-0.23351	-0.02853	-0.23351	-0.03878	-0.23351	-0.04092		-0.23351	-0.01903	-0.23351	-0.01982	-0.23351	-0.02134		-0.23351	-0.000832495	-0.23351	-0.00294	-0.23351	-0.00405
-0.22152	-0.02789	-0.22152	-0.03863	-0.22152	-0.03863		-0.22152	-0.019	-0.22152	-0.01975	-0.22152	-0.02132		-0.22152	-0.000752341	-0.22152	-0.0028	-0.22152	-0.00381
-0.20953	-0.02724	-0.20953	-0.03848	-0.20953	-0.03635		-0.20953	-0.01896	-0.20953	-0.01969	-0.20953	-0.0213		-0.20953	-0.000673671	-0.20953	-0.00265	-0.20953	-0.00357
-0.19754	-0.02662	-0.19754	-0.03836	-0.19754	-0.03417		-0.19754	-0.01891	-0.19754	-0.01963	-0.19754	-0.02126		-0.19754	-0.000606151	-0.19754	-0.00253	-0.19754	-0.00333
-0.18555	-0.026	-0.18555	-0.03822	-0.18555	-0.03198		-0.18555	-0.01886	-0.18555	-0.01957	-0.18555	-0.02123		-0.18555	-0.000539429	-0.18555	-0.0024	-0.18555	-0.00309
-0.17356	-0.02539	-0.17356	-0.03802	-0.17356	-0.02974		-0.17356	-0.01883	-0.17356	-0.01951	-0.17356	-0.0212		-0.17356	-0.00047682	-0.17357	-0.00224	-0.17356	-0.00287
-0.16158	-0.02479	-0.16158	-0.03783	-0.16158	-0.02753		-0.16158	-0.01881	-0.16158	-0.01945	-0.16158	-0.02118		-0.16158	-0.000419968	-0.16158	-0.00207	-0.16158	-0.00265
-0.14959	-0.02422	-0.14959	-0.03771	-0.14959	-0.02546		-0.14959	-0.01876	-0.14959	-0.01941	-0.14959	-0.02119		-0.14959	-0.000385109	-0.14959	-0.00187	-0.14959	-0.00245
-0.1376	-0.02366	-0.1376	-0.03758	-0.1376	-0.0234		-0.1376	-0.01871	-0.1376	-0.01938	-0.1376	-0.02119		-0.1376	-0.00034848	-0.1376	-0.00169	-0.1376	-0.00225
-0.12561	-0.02309	-0.12561	-0.03742	-0.12561	-0.0214		-0.12561	-0.01864	-0.12561	-0.01936	-0.12561	-0.02115		-0.12561	-0.000306613	-0.12561	-0.00155	-0.12561	-0.00204
-0.11362	-0.02253	-0.11362	-0.03729	-0.11362	-0.01941		-0.11362	-0.01858	-0.11362	-0.01933	-0.11362	-0.02113		-0.11362	-0.000263969	-0.11362	-0.00143	-0.11362	-0.00184
-0.10163	-0.022	-0.10163	-0.03726	-0.10163	-0.01748		-0.10163	-0.01854	-0.10163	-0.0193	-0.10163	-0.02112		-0.10163	-0.000219494	-0.10163	-0.00133	-0.10163	-0.00166
-0.08964	-0.02147	-0.08964	-0.03717	-0.08964	-0.01551		-0.08964	-0.01849	-0.08964	-0.01927	-0.08964	-0.02111		-0.08964	-0.000180659	-0.08965	-0.00121	-0.08964	-0.00147
-0.07766	-0.02092	-0.07766	-0.03699	-0.07766	-0.01343		-0.07766	-0.01844	-0.07766	-0.01922	-0.07766	-0.02109		-0.07766	-0.000152653	-0.07766	-0.00104	-0.07766	-0.00127
-0.06567	-0.02036	-0.06567	-0.0368	-0.06567	-0.01133		-0.06567	-0.01836	-0.06567	-0.01913	-0.06567	-0.02104		-0.06567	-9.16661e-05	-0.06567	-0.000847109	-0.06567	-0.00105
-0.05368	-0.01977	-0.05368	-0.03662	-0.05368	-0.00917		-0.05368	-0.01825	-0.05368	-0.01897	-0.05368	-0.02094		-0.05368	2.14546e-05	-0.05368	-0.000612864	-0.05368	-0.00078841
-0.04169	-0.01923	-0.04169	-0.03648	-0.04169	-0.0071		-0.04169	-0.01816	-0.04169	-0.01889	-0.04169	-0.02089		-0.04169	8.40239e-05	-0.04169	-0.000423509	-0.04169	-0.00057454
-0.0297	-0.01873	-0.0297	-0.03641	-0.0297	-0.00513		-0.0297	-0.01811	-0.0297	-0.01889	-0.0297	-0.02088		-0.0297	8.02643e-05	-0.0297	-0.000292986	-0.0297	-0.000424923
-0.01771	-0.01826	-0.01771	-0.03636	-0.01771	-0.0031		-0.01771	-0.01805	-0.01771	-0.01889	-0.01771	-0.02091		-0.01771	5.81368e-05	-0.01771	-0.00018452	-0.01771	-0.00028372
-0.00572	-0.01781	-0.00572	-0.03636	-0.00572	-0.001		-0.00572	-0.01801	-0.00572	-0.01891	-0.00572	-0.02098		-0.00572	1.59115e-05	-0.00573	-0.00010018	-0.00572	-0.000151724
0.00626	-0.01733	0.00626	-0.03632	0.00626	0.00119		0.00626	-0.01795	0.00626	-0.0189	0.00626	-0.02101		0.00626	5.34276e-07	0.00626	2.16687e-07	0.00626	2.86943e-06
0.01825	-0.01681	0.01825	-0.03625	0.01825	0.00346		0.01825	-0.01787	0.01825	-0.01885	0.01825	-0.02099		0.01825	9.69033e-06	0.01825	0.000115294	0.01825	0.000178113
0.03024	-0.01629	0.03024	-0.03616	0.03024	0.00567		0.03024	-0.01779	0.03024	-0.01879	0.03024	-0.02098		0.03024	2.91521e-05	0.03024	0.000241193	0.03024	0.000354068
0.04223	-0.01579	0.04223	-0.03603	0.04223	0.00783		0.04223	-0.01772	0.04223	-0.01872	0.04223	-0.02096		0.04223	5.64668e-05	0.04223	0.000375348	0.04223	0.000530565
0.05422	-0.01528	0.05422	-0.03589	0.05422	0.01009		0.05422	-0.01763	0.05422	-0.01864	0.05422	-0.02095		0.05422	8.48781e-05	0.05422	0.000511918	0.05422	0.000703773
0.06621	-0.01475	0.06621	-0.03574	0.06621	0.01242		0.06621	-0.01753	0.06621	-0.01857	0.06621	-0.02093		0.06621	0.000113983	0.06621	0.000650019	0.06621	0.000874899
0.0782	-0.01424	0.0782	-0.03561	0.0782	0.01468		0.0782	-0.01743	0.0782	-0.01849	0.0782	-0.02092		0.0782	0.000143862	0.07819	0.000798307	0.0782	0.00106
0.09018	-0.01373	0.09018	-0.0355	0.09018	0.01691		0.09018	-0.01732	0.09018	-0.01843	0.09018	-0.02091		0.09018	0.000174143	0.09018	0.000951897	0.09018	0.00126
0.10217	-0.01322	0.10217	-0.03536	0.10217	0.01917		0.10217	-0.01721	0.10217	-0.01835	0.10217	-0.02088		0.10217	0.000198279	0.10217	0.00111	0.10217	0.00143
0.11416	-0.0127	0.11416	-0.03522	0.11416	0.02143		0.11416	-0.01708	0.11416	-0.01827	0.11416	-0.02084		0.11416	0.000219814	0.11416	0.00128	0.11416	0.0016
0.12615	-0.01215	0.12615	-0.03511	0.12615	0.02361		0.12615	-0.01695	0.12615	-0.01821	0.12615	-0.0208		0.12615	0.000231579	0.12615	0.00139	0.12615	0.00179
0.13814	-0.0116	0.13814	-0.035	0.13814	0.02575		0.13814	-0.01681	0.13814	-0.01814	0.13814	-0.02075		0.13814	0.000240044	0.13814	0.00149	0.13814	0.00199
0.15013	-0.01105	0.15013	-0.03484	0.15013	0.02793		0.15013	-0.01669	0.15013	-0.01805	0.15013	-0.02074		0.15013	0.000284369	0.15013	0.00162	0.15013	0.00221
0.16212	-0.0105	0.16212	-0.03468	0.16212	0.0301		0.16212	-0.01658	0.16212	-0.01796	0.16212	-0.02072		0.16212	0.000338077	0.16211	0.00176	0.16212	0.00244
0.1741	-0.00995	0.1741	-0.03471	0.1741	0.03223		0.1741	-0.01641	0.1741	-0.01782	0.1741	-0.0207		0.1741	0.000378269	0.1741	0.00194	0.1741	0.00264
0.18609	-0.00939	0.18609	-0.03477	0.18609	0.03435		0.18609	-0.01621	0.18609	-0.01767	0.18609	-0.02067		0.18609	0.000415839	0.18609	0.00213	0.18609	0.00283
0.19808	-0.00879	0.19808	-0.03469	0.19808	0.03655		0.19808	-0.01604	0.19808	-0.01754	0.19808	-0.02064		0.19808	0.000426999	0.19808	0.00229	0.19808	0.00306
0.21007	-0.00818	0.21007	-0.03459	0.21007	0.03877		0.21007	-0.01586	0.21007	-0.01742	0.21007	-0.02062		0.21007	0.000434646	0.21007	0.00246	0.21007	0.0033
0.22206	-0.00763	0.22206	-0.03436	0.22206	0.041		0.22206	-0.0157	0.22206	-0.01731	0.22206	-0.02058		0.22206	0.00048858	0.22206	0.00259	0.22206	0.00354
0.23405	-0.00709	0.23405	-0.03412	0.23405	0.04324		0.23405	-0.01553	0.23405	-0.01719	0.23405	-0.02054		0.23405	0.000546125	0.23405	0.00273	0.23405	0.00378
0.24604	-0.00645	0.24604	-0.034	0.24604	0.0453		0.24604	-0.01536	0.24604	-0.01705	0.24604	-0.02051		0.24604	0.0006175	0.24603	0.00291	0.24604	0.00401
0.25802	-0.0058	0.25802	-0.03388	0.25802	0.04736		0.25802	-0.01519	0.25802	-0.0169	0.25802	-0.02047		0.25802	0.000688162	0.25802	0.00309	0.25802	0.00424
0.27001	-0.0052	0.27001	-0.03373	0.27001	0.04949		0.27001	-0.015	0.27001	-0.01678	0.27001	-0.02041		0.27001	0.00069737	0.27001	0.00321	0.27001	0.00443
0.282	-0.00459	0.282	-0.03359	0.282	0.05163		0.282	-0.0148	0.282	-0.01666	0.282	-0.02036		0.282	0.000709437	0.282	0.00332	0.282	0.00462
0.29399	-0.0039	0.29399	-0.03347	0.29399	0.054		0.29399	-0.01455	0.29399	-0.01652	0.29399	-0.02033		0.29399	0.000764296	0.29399	0.00345	0.29399	0.00486
0.30598	-0.00321	0.30598	-0.03337	0.30598	0.05634		0.30598	-0.01431	0.30598	-0.01638	0.30598	-0.02029		0.30598	0.00082192	0.30598	0.00357	0.30598	0.00509
0.31797	-0.00247	0.31797	-0.03328	0.31797	0.05846		0.31797	-0.01407	0.31797	-0.01616	0.31797	-0.02026		0.31797	0.000902458	0.31797	0.00372	0.31797	0.00533
0.32996	-0.00173	0.32996	-0.0332	0.32996	0.06058		0.32996	-0.01383	0.32996	-0.01594	0.32996	-0.02022		0.32996	0.000976963	0.32995	0.00386	0.32996	0.00558
0.34194	-0.000965157	0.34194	-0.03313	0.34194	0.06271		0.34194	-0.01357	0.34194	-0.01569	0.34194	-0.02015		0.34194	0.00102	0.34194	0.00403	0.34194	0.00587
0.35393	-0.000223452	0.35393	-0.03306	0.35393	0.06484		0.35393	-0.01331	0.35393	-0.01546	0.35393	-0.02009		0.35393	0.00105	0.35393	0.00418	0.35393	0.00616
0.36592	0.000428455	0.36592	-0.033	0.36592	0.06697		0.36592	-0.01307	0.36592	-0.0153	0.36592	-0.02004		0.36592	0.00107	0.36592	0.00433	0.36592	0.00641
0.37791	0.00111	0.37791	-0.03295	0.37791	0.06909		0.37791	-0.01282	0.37791	-0.01513	0.37791	-0.01999		0.37791	0.0011	0.37791	0.00446	0.37791	0.00666
0.3899	0.00189	0.3899	-0.03289	0.3899	0.07123		0.3899	-0.01255	0.3899	-0.01494	0.3899	-0.01993		0.3899	0.00116	0.3899	0.00457	0.3899	0.00686
0.40189	0.00273	0.40189	-0.03283	0.40189	0.07336		0.40189	-0.01229	0.40189	-0.01474	0.40189	-0.01987		0.40189	0.00124	0.40188	0.00468	0.40189	0.00709
0.41388	0.00372	0.41388	-0.03275	0.41388	0.07547		0.41388	-0.01203	0.41388	-0.01449	0.41388	-0.01982		0.41388	0.00134	0.41387	0.0048	0.41388	0.00739
0.42586	0.00463	0.42586	-0.03268	0.42586	0.07759		0.42586	-0.01176	0.42586	-0.01426	0.42586	-0.01976		0.42586	0.00142	0.42586	0.00493	0.42586	0.0077
0.43785	0.0054	0.43785	-0.03264	0.43785	0.07972		0.43785	-0.01146	0.43785	-0.01407	0.43785	-0.01971		0.43785	0.00148	0.43785	0.00508	0.43785	0.00801
0.44984	0.00614	0.44984	-0.03258	0.44984	0.08181		0.44984	-0.01117	0.44984	-0.01385	0.44984	-0.01965		0.44984	0.00155	0.44984	0.00523	0.44984	0.00829
0.46183	0.00682	0.46183	-0.03251	0.46183	0.08386		0.46183	-0.0109	0.46183	-0.01356	0.46183	-0.01957		0.46183	0.00165	0.46183	0.00539	0.46183	0.00852
0.47382	0.0075	0.47382	-0.03241	0.47382	0.08591		0.47382	-0.01059	0.47382	-0.01326	0.47382	-0.0195		0.47382	0.00173	0.47382	0.00555	0.47382	0.00875
0.48581	0.00817	0.48581	-0.03228	0.48581	0.08797		0.48581	-0.01021	0.48581	-0.01297	0.48581	-0.01943		0.48581	0.00179	0.4858	0.0057	0.48581	0.00899
0.49779	0.00893	0.49779	-0.03215	0.49779	0.09009		0.49779	-0.00986	0.49779	-0.01271	0.49779	-0.01935		0.49779	0.00187	0.49779	0.00584	0.49779	0.00927
0.50978	0.00979	0.50978	-0.03202	0.50978	0.09229		0.50978	-0.00953	0.50978	-0.01249	0.50978	-0.01928		0.50978	0.00198	0.50978	0.00596	0.50978	0.00959
0.52177	0.01068	0.52177	-0.0319	0.52177	0.09443		0.52177	-0.00921	0.52177	-0.01213	0.52177	-0.01921		0.52177	0.00209	0.52177	0.0061	0.52177	0.00988
0.53376	0.0116	0.53376	-0.0318	0.53376	0.09652		0.53376	-0.00888	0.53376	-0.01163	0.53376	-0.01913		0.53376	0.00218	0.53376	0.00626	0.53376	0.01016
0.54575	0.0125	0.54575	-0.0317	0.54575	0.09856		0.54575	-0.00855	0.54575	-0.01112	0.54575	-0.01904		0.54575	0.00226	0.54575	0.00641	0.54575	0.0104
0.55774	0.0134	0.55774	-0.03161	0.55774	0.10056		0.55774	-0.00821	0.55774	-0.01059	0.55774	-0.01895		0.55774	0.00232	0.55774	0.00657	0.55774	0.01062
0.56973	0.01422	0.56973	-0.03153	0.56973	0.10254		0.56973	-0.00786	0.56973	-0.01005	0.56973	-0.01885		0.56973	0.00241	0.56972	0.0067	0.56973	0.01087
0.58171	0.015	0.58171	-0.03145	0.58171	0.1045		0.58171	-0.00748	0.58171	-0.00949	0.58171	-0.01877		0.58171	0.00251	0.58171	0.00682	0.58171	0.01114
0.5937	0.01593	0.5937	-0.03138	0.5937	0.10649		0.5937	-0.00708	0.5937	-0.00896	0.5937	-0.01868		0.5937	0.00261	0.5937	0.00696	0.5937	0.01144
0.60569	0.01693	0.60569	-0.0313	0.60569	0.10849		0.60569	-0.00667	0.60569	-0.00846	0.60569	-0.01858		0.60569	0.00272	0.60569	0.0071	0.60569	0.01175
0.61768	0.01765	0.61768	-0.0312	0.61768	0.11052		0.61768	-0.00626	0.61768	-0.00805	0.61768	-0.01851		0.61768	0.00281	0.61768	0.00723	0.61768	0.01208
0.62967	0.01824	0.62967	-0.03109	0.62967	0.11258		0.62967	-0.00587	0.62967	-0.00769	0.62967	-0.01844		0.62967	0.0029	0.62967	0.00736	0.62967	0.01241
0.64166	0.01908	0.64166	-0.03097	0.64166	0.11457		0.64166	-0.00544	0.64166	-0.00722	0.64166	-0.01838		0.64166	0.00304	0.64166	0.0075	0.64166	0.01274
0.65365	0.02	0.65365	-0.03085	0.65365	0.11654		0.65365	-0.005	0.65365	-0.00672	0.65365	-0.01832		0.65365	0.0032	0.65364	0.00764	0.65365	0.01306
0.66563	0.02106	0.66563	-0.03075	0.66563	0.11856		0.66563	-0.00459	0.66563	-0.00621	0.66563	-0.01825		0.66563	0.00331	0.66563	0.00777	0.66563	0.01339
0.67762	0.02214	0.67762	-0.03066	0.67762	0.1206		0.67762	-0.0042	0.67762	-0.0057	0.67762	-0.01817		0.67762	0.00339	0.67762	0.0079	0.67762	0.01372
0.68961	0.02312	0.68961	-0.03058	0.68961	0.12263		0.68961	-0.00377	0.68961	-0.00531	0.68961	-0.01805		0.68961	0.00343	0.68961	0.00804	0.68961	0.01413
0.7016	0.02408	0.7016	-0.03049	0.7016	0.12467		0.7016	-0.00332	0.7016	-0.00496	0.7016	-0.01793		0.7016	0.00346	0.7016	0.00819	0.7016	0.01457
0.71359	0.02533	0.71359	-0.03044	0.71359	0.12669		0.71359	-0.00285	0.71359	-0.0042	0.71359	-0.01779		0.71359	0.00357	0.71359	0.00834	0.71359	0.01491
0.72558	0.02662	0.72558	-0.0304	0.72558	0.1287		0.72558	-0.00238	0.72558	-0.00338	0.72558	-0.01764		0.72558	0.0037	0.72558	0.00849	0.72558	0.01524
0.73757	0.02781	0.73757	-0.03033	0.73757	0.13067		0.73757	-0.00187	0.73757	-0.00275	0.73757	-0.01756		0.73757	0.00382	0.73756	0.00859	0.73757	0.01563
0.74955	0.02899	0.74955	-0.03025	0.74955	0.13263		0.74955	-0.00134	0.74955	-0.00213	0.74955	-0.01748		0.74955	0.00395	0.74955	0.00867	0.74955	0.01602
0.76154	0.03011	0.76154	-0.03008	0.76154	0.13459		0.76154	-0.00087337	0.76154	-0.00164	0.76154	-0.01737		0.76154	0.00412	0.76154	0.00881	0.76154	0.01639
0.77353	0.03122	0.77353	-0.02991	0.77353	0.13655		0.77353	-0.000403901	0.77353	-0.00115	0.77353	-0.01726		0.77353	0.00429	0.77353	0.00895	0.77353	0.01675
0.78552	0.03216	0.78552	-0.02981	0.78552	0.1385		0.78552	0.000113273	0.78552	-0.000470376	0.78552	-0.01715		0.78552	0.00452	0.78552	0.00906	0.78552	0.01711
0.79751	0.03312	0.79751	-0.02971	0.79751	0.14045		0.79751	0.000632027	0.79751	0.00021608	0.79751	-0.01705		0.79751	0.00475	0.79751	0.00918	0.79751	0.01747
0.8095	0.03435	0.8095	-0.02963	0.8095	0.14245		0.8095	0.00118	0.8095	0.00104	0.8095	-0.0169		0.8095	0.005	0.8095	0.00933	0.8095	0.01793
0.82149	0.03556	0.82149	-0.02954	0.82149	0.14445		0.82149	0.00172	0.82149	0.00183	0.82149	-0.01676		0.82149	0.00524	0.82148	0.00947	0.82149	0.01838
0.83347	0.03654	0.83347	-0.02949	0.83347	0.14652		0.83347	0.00226	0.83347	0.00235	0.83347	-0.01666		0.83347	0.00536	0.83347	0.00956	0.83347	0.0188
0.84546	0.03753	0.84546	-0.02943	0.84546	0.14859		0.84546	0.00279	0.84546	0.0029	0.84546	-0.01655		0.84546	0.00547	0.84546	0.00965	0.84546	0.01922
0.85745	0.03861	0.85745	-0.02933	0.85745	0.1506		0.85745	0.00333	0.85745	0.00354	0.85745	-0.0164		0.85745	0.00557	0.85745	0.00981	0.85745	0.01959
0.86944	0.03965	0.86944	-0.02924	0.86944	0.15261		0.86944	0.00387	0.86944	0.00416	0.86944	-0.01624		0.86944	0.00569	0.86944	0.00997	0.86944	0.01996
0.88143	0.04052	0.88143	-0.02916	0.88143	0.15463		0.88143	0.0044	0.88143	0.00468	0.88143	-0.01607		0.88143	0.00589	0.88143	0.01008	0.88143	0.02033
0.89342	0.04147	0.89342	-0.02908	0.89342	0.15667		0.89342	0.00493	0.89342	0.00531	0.89342	-0.0159		0.89342	0.00609	0.89342	0.0102	0.89342	0.02068
0.90541	0.0427	0.90541	-0.02894	0.90541	0.15875		0.90541	0.0055	0.90541	0.00632	0.90541	-0.01575		0.90541	0.00628	0.9054	0.01032	0.90541	0.02097
0.91739	0.04404	0.91739	-0.0288	0.91739	0.1608		0.91739	0.00607	0.91739	0.00717	0.91739	-0.01558		0.91739	0.00647	0.91739	0.01044	0.91739	0.0213
0.92938	0.04569	0.92938	-0.02867	0.92938	0.1628		0.92938	0.00667	0.92938	0.00764	0.92938	-0.01537		0.92938	0.00664	0.92938	0.01059	0.92938	0.02175
0.94137	0.04723	0.94137	-0.02854	0.94137	0.1648		0.94137	0.00726	0.94137	0.00806	0.94137	-0.01518		0.94137	0.00681	0.94137	0.01072	0.94137	0.02217
0.95336	0.04854	0.95336	-0.02842	0.95336	0.1668		0.95336	0.00782	0.95336	0.00839	0.95336	-0.01504		0.95336	0.00697	0.95336	0.01082	0.95336	0.02253
0.96535	0.04977	0.96535	-0.0283	0.96535	0.16881		0.96535	0.00843	0.96535	0.00886	0.96535	-0.01492		0.96535	0.00717	0.96535	0.01092	0.96535	0.02287
0.97734	0.05085	0.97734	-0.02819	0.97734	0.17084		0.97734	0.00909	0.97734	0.00957	0.97734	-0.01483		0.97734	0.00742	0.97734	0.01105	0.97734	0.02316
0.98933	0.05203	0.98933	-0.02809	0.98933	0.17292		0.98933	0.00976	0.98933	0.01038	0.98933	-0.01468		0.98933	0.00767	0.98932	0.01117	0.98933	0.02349
1.00131	0.05334	1.00131	-0.02801	1.00131	0.17506		1.00131	0.01044	1.00131	0.01134	1.00131	-0.01444		1.00131	0.00789	1.00131	0.01127	1.00131	0.02387
1.0133	0.0547	1.0133	-0.02792	1.0133	0.17716		1.0133	0.01114	1.0133	0.01229	1.0133	-0.01422		1.0133	0.00808	1.0133	0.01139	1.0133	0.02435
1.02529	0.05609	1.02529	-0.02782	1.02529	0.17921		1.02529	0.01187	1.02529	0.01322	1.02529	-0.01403		1.02529	0.00823	1.02529	0.01153	1.02529	0.02494
1.03728	0.05737	1.03728	-0.02775	1.03728	0.1813		1.03728	0.01261	1.03728	0.01403	1.03728	-0.01388		1.03728	0.00832	1.03728	0.01165	1.03728	0.02546
1.04927	0.05854	1.04927	-0.02769	1.04927	0.18341		1.04927	0.01338	1.04927	0.01471	1.04927	-0.01375		1.04927	0.00835	1.04927	0.01177	1.04927	0.0259
1.06126	0.05987	1.06126	-0.02764	1.06126	0.18555		1.06126	0.01412	1.06126	0.01537	1.06126	-0.01362		1.06126	0.00852	1.06126	0.01187	1.06126	0.0263
1.07325	0.06134	1.07325	-0.02759	1.07325	0.18772		1.07325	0.01485	1.07325	0.016	1.07325	-0.01349		1.07325	0.00882	1.07324	0.01195	1.07325	0.02665
1.08523	0.06258	1.08523	-0.02751	1.08523	0.18982		1.08523	0.01552	1.08523	0.0167	1.08523	-0.01335		1.08523	0.009	1.08523	0.01206	1.08523	0.02695
1.09722	0.06366	1.09722	-0.02741	1.09722	0.19189		1.09722	0.01614	1.09722	0.01743	1.09722	-0.0132		1.09722	0.0091	1.09722	0.01219	1.09722	0.02723
1.10921	0.0647	1.10921	-0.0273	1.10921	0.19406		1.10921	0.01685	1.10921	0.01814	1.10921	-0.01302		1.10921	0.00918	1.10921	0.0123	1.10921	0.02756
1.1212	0.06572	1.1212	-0.02719	1.1212	0.19628		1.1212	0.01762	1.1212	0.01883	1.1212	-0.01282		1.1212	0.00924	1.1212	0.01241	1.1212	0.02791
1.13319	0.06684	1.13319	-0.02708	1.13319	0.19852		1.13319	0.01845	1.13319	0.0191	1.13319	-0.0126		1.13319	0.00934	1.13319	0.01251	1.13319	0.02835
1.14518	0.06802	1.14518	-0.02697	1.14518	0.20077		1.14518	0.01931	1.14518	0.01918	1.14518	-0.01237		1.14518	0.00947	1.14517	0.01261	1.14518	0.02881
1.15717	0.06915	1.15717	-0.02689	1.15717	0.20312		1.15717	0.02018	1.15717	0.02009	1.15717	-0.01216		1.15717	0.00961	1.15716	0.01271	1.15717	0.02935
1.16915	0.07026	1.16915	-0.02681	1.16915	0.2055		1.16915	0.02105	1.16915	0.0213	1.16915	-0.01195		1.16915	0.00977	1.16915	0.01282	1.16915	0.02992
1.18114	0.07146	1.18114	-0.02673	1.18114	0.20787		1.18114	0.02189	1.18114	0.02214	1.18114	-0.01173		1.18114	0.00992	1.18114	0.01293	1.18114	0.03038
1.19313	0.0727	1.19313	-0.02663	1.19313	0.21023		1.19313	0.02272	1.19313	0.02286	1.19313	-0.0115		1.19313	0.01006	1.19313	0.01304	1.19313	0.03082
1.20512	0.07418	1.20512	-0.02652	1.20512	0.2125		1.20512	0.02347	1.20512	0.02374	1.20512	-0.01137		1.20512	0.01037	1.20512	0.01314	1.20512	0.0312
1.21711	0.07572	1.21711	-0.0264	1.21711	0.21476		1.21711	0.0242	1.21711	0.02466	1.21711	-0.01126		1.21711	0.01072	1.21711	0.01324	1.21711	0.03157
1.2291	0.07732	1.2291	-0.02633	1.2291	0.21704		1.2291	0.02505	1.2291	0.02588	1.2291	-0.01117		1.2291	0.01105	1.22909	0.01335	1.2291	0.0321
1.24109	0.07892	1.24109	-0.02626	1.24109	0.21934		1.24109	0.02593	1.24109	0.02714	1.24109	-0.01109		1.24109	0.01136	1.24108	0.01345	1.24109	0.03266
1.25307	0.08053	1.25307	-0.02618	1.25307	0.22157		1.25307	0.02694	1.25307	0.02836	1.25307	-0.01095		1.25307	0.01165	1.25307	0.0136	1.25307	0.03318
1.26506	0.08214	1.26506	-0.0261	1.26506	0.2238		1.26506	0.02796	1.26506	0.02958	1.26506	-0.0108		1.26506	0.01194	1.26506	0.01375	1.26506	0.03369
1.27705	0.08355	1.27705	-0.02598	1.27705	0.2261		1.27705	0.02877	1.27705	0.03112	1.27705	-0.01056		1.27705	0.01218	1.27705	0.01381	1.27705	0.03427
1.28904	0.08495	1.28904	-0.02587	1.28904	0.2284		1.28904	0.02957	1.28904	0.03267	1.28904	-0.01032		1.28904	0.01241	1.28904	0.01387	1.28904	0.03485
1.30103	0.08629	1.30103	-0.02572	1.30103	0.23074		1.30103	0.03043	1.30103	0.03385	1.30103	-0.00999		1.30103	0.01259	1.30103	0.01399	1.30103	0.03537
1.31302	0.08763	1.31302	-0.02558	1.31302	0.23308		1.31302	0.03128	1.31302	0.03502	1.31302	-0.00966		1.31302	0.01277	1.31301	0.01412	1.31302	0.03589
1.325	0.08912	1.325	-0.02547	1.325	0.2354		1.325	0.03218	1.325	0.03592	1.325	-0.0094		1.325	0.01294	1.325	0.01425	1.325	0.03649
1.33699	0.09062	1.33699	-0.02535	1.33699	0.23774		1.33699	0.03307	1.33699	0.03686	1.33699	-0.00913		1.33699	0.01311	1.33699	0.01439	1.33699	0.03708
1.34898	0.09219	1.34898	-0.02519	1.34898	0.24022		1.34898	0.03404	1.34898	0.03813	1.34898	-0.00882		1.34898	0.01328	1.34898	0.01448	1.34898	0.03761
1.36097	0.0938	1.36097	-0.02503	1.36097	0.24275		1.36097	0.035	1.36097	0.03949	1.36097	-0.00853		1.36097	0.01345	1.36097	0.01458	1.36097	0.0381
1.37296	0.09567	1.37296	-0.02493	1.37296	0.24559		1.37296	0.03592	1.37296	0.04146	1.37296	-0.0083		1.37296	0.01363	1.37296	0.01466	1.37296	0.03835
1.38495	0.09749	1.38495	-0.02484	1.38495	0.24836		1.38495	0.03685	1.38495	0.04318	1.38495	-0.00807		1.38495	0.01383	1.38495	0.01474	1.38495	0.03865
1.39694	0.09911	1.39694	-0.02473	1.39694	0.25085		1.39694	0.0378	1.39694	0.0437	1.39694	-0.00785		1.39694	0.01406	1.39693	0.01486	1.39694	0.03921
1.40892	0.1007	1.40892	-0.02463	1.40892	0.25337		1.40892	0.03875	1.40892	0.04441	1.40892	-0.00763		1.40892	0.01428	1.40892	0.01499	1.40892	0.03973
1.42091	0.10221	1.42091	-0.02455	1.42091	0.25602		1.42091	0.03974	1.42091	0.04579	1.42091	-0.00743		1.42091	0.01444	1.42091	0.01514	1.42091	0.0401
1.4329	0.10372	1.4329	-0.02446	1.4329	0.25863		1.4329	0.04072	1.4329	0.04702	1.4329	-0.00719		1.4329	0.01463	1.4329	0.01529	1.4329	0.04047
1.44489	0.10521	1.44489	-0.02434	1.44489	0.26112		1.44489	0.04172	1.44489	0.04784	1.44489	-0.00685		1.44489	0.0149	1.44489	0.01543	1.44489	0.04084
1.45688	0.10671	1.45688	-0.02423	1.45688	0.26369		1.45688	0.0427	1.45688	0.04877	1.45688	-0.00654		1.45688	0.01522	1.45688	0.01557	1.45688	0.04133
1.46887	0.10821	1.46887	-0.02411	1.46887	0.26641		1.46887	0.04366	1.46887	0.04995	1.46887	-0.00629		1.46887	0.01561	1.46887	0.01569	1.46887	0.0421
1.48086	0.1096	1.48086	-0.024	1.48086	0.26903		1.48086	0.04463	1.48086	0.05111	1.48086	-0.00609		1.48086	0.016	1.48085	0.01581	1.48086	0.04275
1.49284	0.11077	1.49284	-0.02392	1.49284	0.27145		1.49284	0.04563	1.49284	0.05225	1.49284	-0.00598		1.49284	0.01635	1.49284	0.01594	1.49284	0.0432
1.50483	0.1118	1.50483	-0.02383	1.50483	0.27405		1.50483	0.04666	1.50483	0.05361	1.50483	-0.00579		1.50483	0.01672	1.50483	0.01608	1.50483	0.04362
1.51682	0.11259	1.51682	-0.02372	1.51682	0.27691		1.51682	0.04774	1.51682	0.05531	1.51682	-0.00547		1.51682	0.01711	1.51682	0.01624	1.51682	0.04401
1.52881	0.11383	1.52881	-0.02362	1.52881	0.27983		1.52881	0.04879	1.52881	0.05708	1.52881	-0.00514		1.52881	0.01757	1.52881	0.01638	1.52881	0.04444
1.5408	0.11561	1.5408	-0.02352	1.5408	0.2828		1.5408	0.04981	1.5408	0.05892	1.5408	-0.00482		1.5408	0.01811	1.5408	0.0165	1.5408	0.04493
1.55279	0.11722	1.55279	-0.02342	1.55279	0.28583		1.55279	0.05079	1.55279	0.06048	1.55279	-0.00442		1.55279	0.0185	1.55279	0.01663	1.55279	0.04545
1.56478	0.11865	1.56478	-0.02333	1.56478	0.2889		1.56478	0.05174	1.56478	0.06175	1.56478	-0.00395		1.56478	0.01872	1.56477	0.01676	1.56478	0.04602
1.57676	0.1203	1.57676	-0.02324	1.57676	0.29194		1.57676	0.05269	1.57676	0.06293	1.57676	-0.00366		1.57676	0.01902	1.57676	0.01692	1.57676	0.04663
1.58875	0.12214	1.58875	-0.02315	1.58875	0.29494		1.58875	0.05365	1.58875	0.06404	1.58875	-0.00354		1.58875	0.01938	1.58875	0.01711	1.58875	0.04727
1.60074	0.1237	1.60074	-0.02305	1.60074	0.29783		1.60074	0.05469	1.60074	0.06527	1.60074	-0.00337		1.60074	0.01978	1.60074	0.01728	1.60074	0.04777
1.61273	0.12504	1.61273	-0.02294	1.61273	0.30063		1.61273	0.0558	1.61273	0.06658	1.61273	-0.00317		1.61273	0.02021	1.61273	0.01743	1.61273	0.04815
1.62472	0.12655	1.62472	-0.02283	1.62472	0.30342		1.62472	0.05693	1.62472	0.06882	1.62472	-0.00288		1.62472	0.02058	1.62472	0.0176	1.62472	0.04878
1.63671	0.12815	1.63671	-0.02271	1.63671	0.30622		1.63671	0.05806	1.63671	0.07162	1.63671	-0.00255		1.63671	0.0209	1.63671	0.01777	1.63671	0.04954
1.6487	0.12994	1.6487	-0.02262	1.6487	0.30897		1.6487	0.05922	1.6487	0.07359	1.6487	-0.00225		1.6487	0.02124	1.64869	0.01795	1.6487	0.05024
1.66068	0.13182	1.66068	-0.02254	1.66068	0.31171		1.66068	0.06038	1.66068	0.07515	1.66068	-0.00196		1.66068	0.02157	1.66068	0.01813	1.66068	0.05091
1.67267	0.13359	1.67267	-0.02244	1.67267	0.31462		1.67267	0.06155	1.67267	0.07639	1.67267	-0.00168		1.67267	0.02181	1.67267	0.01833	1.67267	0.05156
1.68466	0.13532	1.68466	-0.02232	1.68466	0.31761		1.68466	0.06272	1.68466	0.07751	1.68466	-0.00139		1.68466	0.02199	1.68466	0.01853	1.68466	0.05221
1.69665	0.13725	1.69665	-0.02224	1.69665	0.32069		1.69665	0.06404	1.69665	0.08022	1.69665	-0.00102		1.69665	0.02222	1.69665	0.0187	1.69665	0.05297
1.70864	0.13925	1.70864	-0.02217	1.70864	0.32379		1.70864	0.0654	1.70864	0.08343	1.70864	-0.000636564		1.70864	0.02246	1.70864	0.01885	1.70864	0.05378
1.72063	0.14156	1.72063	-0.02208	1.72063	0.32675		1.72063	0.06671	1.72063	0.08641	1.72063	-0.000218067		1.72063	0.02282	1.72063	0.01904	1.72063	0.05459
1.73262	0.14394	1.73262	-0.02198	1.73262	0.32968		1.73262	0.06799	1.73262	0.08933	1.73262	0.00020778		1.73262	0.02321	1.73261	0.01923	1.73262	0.0554
1.7446	0.14562	1.7446	-0.02192	1.7446	0.33242		1.7446	0.06925	1.7446	0.09213	1.7446	0.000450262		1.7446	0.02361	1.7446	0.01942	1.7446	0.05565
1.75659	0.14718	1.75659	-0.02187	1.75659	0.33513		1.75659	0.07051	1.75659	0.0949	1.75659	0.000661208		1.75659	0.024	1.75659	0.01961	1.75659	0.0558
1.76858	0.14924	1.76858	-0.02178	1.76858	0.33808		1.76858	0.07184	1.76858	0.09848	1.76858	0.000968698		1.76858	0.02402	1.76858	0.0198	1.76858	0.05637
1.78057	0.15136	1.78057	-0.02169	1.78057	0.34106		1.78057	0.07319	1.78057	0.10215	1.78057	0.00129		1.78057	0.02401	1.78057	0.01999	1.78057	0.05698
1.79256	0.15301	1.79256	-0.02155	1.79256	0.34435		1.79256	0.07445	1.79256	0.10493	1.79256	0.00147		1.79256	0.02473	1.79256	0.02017	1.79256	0.0577
1.80455	0.15463	1.80455	-0.02141	1.80455	0.34766		1.80455	0.0757	1.80455	0.10766	1.80455	0.00165		1.80455	0.02548	1.80455	0.02035	1.80455	0.05843
1.81654	0.15583	1.81654	-0.02127	1.81654	0.35068		1.81654	0.07704	1.81654	0.1106	1.81654	0.00204		1.81654	0.02587	1.81653	0.02059	1.81654	0.0589
1.82852	0.157	1.82852	-0.02112	1.82852	0.35371		1.82852	0.07838	1.82852	0.11351	1.82852	0.00243		1.82852	0.02624	1.82852	0.02083	1.82852	0.05938
1.84051	0.15792	1.84051	-0.02099	1.84051	0.35699		1.84051	0.07996	1.84051	0.11513	1.84051	0.00277		1.84051	0.02653	1.84051	0.02103	1.84051	0.06012
1.8525	0.15888	1.8525	-0.02086	1.8525	0.36031		1.8525	0.08151	1.8525	0.11681	1.8525	0.00311		1.8525	0.02683	1.8525	0.02124	1.8525	0.06085
1.86449	0.16034	1.86449	-0.02078	1.86449	0.36399		1.86449	0.08269	1.86449	0.11907	1.86449	0.00351		1.86449	0.02732	1.86449	0.02141	1.86449	0.06159
1.87648	0.16181	1.87648	-0.02069	1.87648	0.36768		1.87648	0.08389	1.87648	0.12128	1.87648	0.0039		1.87648	0.02781	1.87648	0.02158	1.87648	0.06231
1.88847	0.16342	1.88847	-0.02058	1.88847	0.37141		1.88847	0.08519	1.88847	0.12315	1.88847	0.0042		1.88847	0.02836	1.88846	0.02182	1.88847	0.06295
1.90046	0.16522	1.90046	-0.02048	1.90046	0.37511		1.90046	0.08648	1.90046	0.1252	1.90046	0.00453		1.90046	0.0289	1.90045	0.02206	1.90046	0.06359
1.91244	0.16798	1.91244	-0.02039	1.91244	0.37865		1.91244	0.08773	1.91244	0.12813	1.91244	0.005		1.91244	0.02943	1.91244	0.02232	1.91244	0.06422
1.92443	0.17047	1.92443	-0.02029	1.92443	0.38226		1.92443	0.08902	1.92443	0.1311	1.92443	0.00546		1.92443	0.02987	1.92443	0.02257	1.92443	0.06481
1.93642	0.17194	1.93642	-0.02014	1.93642	0.38611		1.93642	0.09048	1.93642	0.13427	1.93642	0.00587		1.93642	0.02999	1.93642	0.02276	1.93642	0.06525
1.94841	0.17345	1.94841	-0.02001	1.94841	0.38997		1.94841	0.09194	1.94841	0.13762	1.94841	0.00632		1.94841	0.03024	1.94841	0.02297	1.94841	0.0658
1.9604	0.17507	1.9604	-0.01992	1.9604	0.39385		1.9604	0.09344	1.9604	0.14152	1.9604	0.00689		1.9604	0.03089	1.9604	0.0232	1.9604	0.06661
1.97239	0.17689	1.97239	-0.01982	1.97239	0.39769		1.97239	0.0949	1.97239	0.14513	1.97239	0.00745		1.97239	0.03143	1.97238	0.02344	1.97239	0.06736
1.98438	0.17917	1.98438	-0.01971	1.98438	0.40146		1.98438	0.09627	1.98438	0.14806	1.98438	0.00799		1.98438	0.0317	1.98437	0.02368	1.98438	0.06796
1.99636	0.1816	1.99636	-0.01959	1.99636	0.40519		1.99636	0.09765	1.99636	0.15098	1.99636	0.00851		1.99636	0.03192	1.99636	0.02392	1.99636	0.06858
2.00835	0.18431	2.00835	-0.01944	2.00835	0.40884		2.00835	0.09903	2.00835	0.15386	2.00835	0.00898		2.00835	0.03205	2.00835	0.02417	2.00835	0.06926
2.02034	0.18691	2.02034	-0.01929	2.02034	0.41246		2.02034	0.10048	2.02034	0.15682	2.02034	0.0095		2.02034	0.0323	2.02034	0.02441	2.02034	0.07006
2.03233	0.18933	2.03233	-0.01914	2.03233	0.41605		2.03233	0.10203	2.03233	0.1599	2.03233	0.01007		2.03233	0.03276	2.03233	0.02466	2.03233	0.07103
2.04432	0.19137	2.04432	-0.019	2.04432	0.41987		2.04432	0.10369	2.04432	0.1628	2.04432	0.01049		2.04432	0.03317	2.04432	0.02491	2.04432	0.07194
2.05631	0.19292	2.05631	-0.01888	2.05631	0.42397		2.05631	0.10551	2.05631	0.16548	2.05631	0.01073		2.05631	0.03351	2.0563	0.02518	2.05631	0.07279
2.0683	0.19455	2.0683	-0.01876	2.0683	0.42796		2.0683	0.10704	2.0683	0.16779	2.0683	0.01098		2.0683	0.0338	2.06829	0.02544	2.0683	0.07351
2.08028	0.19626	2.08028	-0.01864	2.08028	0.43183		2.08028	0.10827	2.08028	0.16969	2.08028	0.01125		2.08028	0.03404	2.08028	0.0257	2.08028	0.07411
2.09227	0.1982	2.09227	-0.0185	2.09227	0.43554		2.09227	0.10958	2.09227	0.17198	2.09227	0.0117		2.09227	0.03462	2.09227	0.02596	2.09227	0.07496
2.10426	0.20035	2.10426	-0.01837	2.10426	0.43909		2.10426	0.11098	2.10426	0.1746	2.10426	0.01234		2.10426	0.03549	2.10426	0.02623	2.10426	0.07605
2.11625	0.20269	2.11625	-0.01822	2.11625	0.44261		2.11625	0.11259	2.11625	0.17799	2.11625	0.01292		2.11625	0.03605	2.11625	0.02651	2.11625	0.07656
2.12824	0.20518	2.12824	-0.01805	2.12824	0.44612		2.12824	0.11436	2.12824	0.18193	2.12824	0.01348		2.12824	0.03636	2.12824	0.02678	2.12824	0.07663
2.14023	0.20727	2.14023	-0.0179	2.14023	0.45004		2.14023	0.11597	2.14023	0.18436	2.14023	0.01402		2.14023	0.03688	2.14022	0.02707	2.14023	0.07684
2.15222	0.2091	2.15222	-0.01776	2.15222	0.45422		2.15222	0.11748	2.15222	0.18584	2.15222	0.01456		2.15222	0.03753	2.15221	0.02735	2.15222	0.07713
2.1642	0.21109	2.1642	-0.01767	2.1642	0.45858		2.1642	0.11884	2.1642	0.18824	2.1642	0.01515		2.1642	0.03818	2.1642	0.02769	2.1642	0.07786
2.17619	0.21315	2.17619	-0.01762	2.17619	0.46302		2.17619	0.12011	2.17619	0.1911	2.17619	0.01575		2.17619	0.03882	2.17619	0.02806	2.17619	0.07882
2.18818	0.21552	2.18818	-0.01746	2.18818	0.46712		2.18818	0.12167	2.18818	0.1937	2.18818	0.01627		2.18818	0.03937	2.18818	0.02838	2.18818	0.07984
2.20017	0.21803	2.20017	-0.01726	2.20017	0.47108		2.20017	0.12334	2.20017	0.19618	2.20017	0.01676		2.20017	0.03987	2.20017	0.02869	2.20017	0.08089
2.21216	0.22029	2.21216	-0.01707	2.21216	0.47514		2.21216	0.12468	2.21216	0.19811	2.21216	0.01725		2.21216	0.04047	2.21216	0.02902	2.21216	0.0815
2.22415	0.22248	2.22415	-0.01689	2.22415	0.47922		2.22415	0.12592	2.22415	0.19987	2.22415	0.01774		2.22415	0.04109	2.22414	0.02937	2.22415	0.08197
2.23613	0.22478	2.23613	-0.01682	2.23613	0.48373		2.23613	0.12729	2.23613	0.20336	2.23613	0.01828		2.23613	0.04133	2.23613	0.0297	2.23613	0.08211
2.24812	0.22712	2.24812	-0.01679	2.24812	0.48833		2.24812	0.1287	2.24812	0.20728	2.24812	0.01883		2.24812	0.04146	2.24812	0.03004	2.24812	0.08217
2.26011	0.22989	2.26011	-0.01661	2.26011	0.49229		2.26011	0.13026	2.26011	0.211	2.26011	0.01936		2.26011	0.04169	2.26011	0.03034	2.26011	0.0827
2.2721	0.23275	2.2721	-0.0164	2.2721	0.49613		2.2721	0.13185	2.2721	0.21469	2.2721	0.01988		2.2721	0.04192	2.2721	0.03064	2.2721	0.0833
2.28409	0.23497	2.28409	-0.01618	2.28409	0.49993		2.28409	0.13337	2.28409	0.2193	2.28409	0.02036		2.28409	0.04219	2.28409	0.03093	2.28409	0.08402
2.29608	0.23712	2.29608	-0.01595	2.29608	0.50373		2.29608	0.13488	2.29608	0.22403	2.29608	0.02082		2.29608	0.04245	2.29608	0.03121	2.29608	0.08475
2.30807	0.23977	2.30807	-0.01578	2.30807	0.50802		2.30807	0.13657	2.30807	0.22653	2.30807	0.0215		2.30807	0.04295	2.30806	0.03145	2.30807	0.08541
2.32005	0.24246	2.32005	-0.01563	2.32005	0.51234		2.32005	0.13827	2.32005	0.22888	2.32005	0.02219		2.32005	0.04346	2.32005	0.03168	2.32005	0.08605
2.33204	0.24517	2.33204	-0.01544	2.33204	0.51619		2.33204	0.14005	2.33204	0.23057	2.33204	0.02279		2.33204	0.0439	2.33204	0.03198	2.33204	0.08674
2.34403	0.24788	2.34403	-0.01526	2.34403	0.52004		2.34403	0.14184	2.34403	0.23226	2.34403	0.02338		2.34403	0.04433	2.34403	0.03228	2.34403	0.08743
2.35602	0.25034	2.35602	-0.01513	2.35602	0.52456		2.35602	0.14363	2.35602	0.23487	2.35602	0.02362		2.35602	0.04479	2.35602	0.03265	2.35602	0.08829
2.36801	0.2527	2.36801	-0.01499	2.36801	0.52908		2.36801	0.14542	2.36801	0.23757	2.36801	0.0239		2.36801	0.04527	2.36801	0.03302	2.36801	0.08916
2.38	0.25368	2.38	-0.0148	2.38	0.53346		2.38	0.14731	2.38	0.24141	2.38	0.02463		2.38	0.04607	2.38	0.03328	2.38	0.09002
2.39199	0.2548	2.39199	-0.0146	2.39199	0.53786		2.39199	0.14918	2.39199	0.2456	2.39199	0.02537		2.39199	0.04683	2.39198	0.03356	2.39199	0.0909
2.40397	0.25701	2.40397	-0.01437	2.40397	0.54238		2.40397	0.15088	2.40397	0.25257	2.40397	0.02625		2.40397	0.04721	2.40397	0.03396	2.40397	0.0919
2.41596	0.25935	2.41596	-0.01415	2.41596	0.54696		2.41596	0.15262	2.41596	0.25931	2.41596	0.02702		2.41596	0.04755	2.41596	0.03435	2.41596	0.09287
2.42795	0.26235	2.42795	-0.01397	2.42795	0.55183		2.42795	0.15455	2.42795	0.26478	2.42795	0.02725		2.42795	0.04773	2.42795	0.03473	2.42795	0.09372
2.43994	0.26538	2.43994	-0.01377	2.43994	0.55663		2.43994	0.15657	2.43994	0.26995	2.43994	0.02751		2.43994	0.04801	2.43994	0.03512	2.43994	0.09463
2.45193	0.26848	2.45193	-0.01354	2.45193	0.56116		2.45193	0.15891	2.45193	0.27397	2.45193	0.02789		2.45193	0.04863	2.45193	0.03556	2.45193	0.09577
2.46392	0.27149	2.46392	-0.01332	2.46392	0.56591		2.46392	0.16104	2.46392	0.2777	2.46392	0.02838		2.46392	0.04928	2.46392	0.03601	2.46392	0.09676
2.47591	0.27423	2.47591	-0.01317	2.47591	0.57135		2.47591	0.16257	2.47591	0.28054	2.47591	0.02918		2.47591	0.04998	2.4759	0.03647	2.47591	0.0973
2.48789	0.27676	2.48789	-0.01301	2.48789	0.57656		2.48789	0.16409	2.48789	0.28349	2.48789	0.02992		2.48789	0.05061	2.48789	0.03691	2.48789	0.09781
2.49988	0.27882	2.49988	-0.01283	2.49988	0.5812		2.49988	0.16558	2.49988	0.2867	2.49988	0.0305		2.49988	0.05106	2.49988	0.03732	2.49988	0.09828
2.51187	0.28088	2.51187	-0.01264	2.51187	0.5858		2.51187	0.16717	2.51187	0.29112	2.51187	0.03104		2.51187	0.0515	2.51187	0.03776	2.51187	0.09891
2.52386	0.28292	2.52386	-0.01242	2.52386	0.5903		2.52386	0.16894	2.52386	0.2979	2.52386	0.03151		2.52386	0.05193	2.52386	0.03825	2.52386	0.09989
2.53585	0.2851	2.53585	-0.01216	2.53585	0.59523		2.53585	0.17069	2.53585	0.30529	2.53585	0.03208		2.53585	0.0524	2.53585	0.0387	2.53585	0.10083
2.54784	0.28749	2.54784	-0.01182	2.54784	0.60086		2.54784	0.17242	2.54784	0.31363	2.54784	0.03281		2.54784	0.05295	2.54784	0.0391	2.54784	0.1017
2.55983	0.28974	2.55983	-0.01149	2.55983	0.60629		2.55983	0.17429	2.55983	0.31779	2.55983	0.03345		2.55983	0.05346	2.55982	0.03945	2.55983	0.10244
2.57181	0.29183	2.57181	-0.01118	2.57181	0.61148		2.57181	0.17637	2.57181	0.31638	2.57181	0.03397		2.57181	0.0539	2.57181	0.03974	2.57181	0.103
2.5838	0.29415	2.5838	-0.011	2.5838	0.6165		2.5838	0.17843	2.5838	0.31798	2.5838	0.03445		2.5838	0.05466	2.5838	0.04006	2.5838	0.10403
2.59579	0.29673	2.59579	-0.01095	2.59579	0.62134		2.59579	0.18046	2.59579	0.32291	2.59579	0.03489		2.59579	0.05577	2.59579	0.04041	2.59579	0.10557
2.60778	0.29967	2.60778	-0.01086	2.60778	0.62658		2.60778	0.18245	2.60778	0.32815	2.60778	0.03552		2.60778	0.05668	2.60778	0.04081	2.60778	0.10678
2.61977	0.30293	2.61977	-0.01072	2.61977	0.63218		2.61977	0.1844	2.61977	0.33369	2.61977	0.03632		2.61977	0.05742	2.61977	0.04125	2.61977	0.10769
2.63176	0.30577	2.63176	-0.01053	2.63176	0.63774		2.63176	0.18639	2.63176	0.33868	2.63176	0.03696		2.63176	0.05779	2.63175	0.04177	2.63176	0.10805
2.64375	0.30827	2.64375	-0.01032	2.64375	0.64327		2.64375	0.1884	2.64375	0.34326	2.64375	0.03749		2.64375	0.05787	2.64374	0.04233	2.64375	0.10799
2.65573	0.31039	2.65573	-0.00999	2.65573	0.64832		2.65573	0.19043	2.65573	0.34845	2.65573	0.03798		2.65573	0.05806	2.65573	0.04281	2.65573	0.10856
2.66772	0.31227	2.66772	-0.0096	2.66772	0.65306		2.66772	0.19247	2.66772	0.35402	2.66772	0.03846		2.66772	0.05831	2.66772	0.04322	2.66772	0.10953
2.67971	0.3146	2.67971	-0.00931	2.67971	0.65821		2.67971	0.19511	2.67971	0.3581	2.67971	0.03935		2.67971	0.05839	2.67971	0.04358	2.67971	0.11065
2.6917	0.31718	2.6917	-0.00907	2.6917	0.66359		2.6917	0.19807	2.6917	0.36141	2.6917	0.04047		2.6917	0.05838	2.6917	0.04392	2.6917	0.11186
2.70369	0.32003	2.70369	-0.00891	2.70369	0.66933		2.70369	0.20096	2.70369	0.36504	2.70369	0.04141		2.70369	0.05854	2.70369	0.04436	2.70369	0.11285
2.71568	0.32299	2.71568	-0.00878	2.71568	0.67523		2.71568	0.20383	2.71568	0.36882	2.71568	0.04227		2.71568	0.05876	2.71567	0.04484	2.71568	0.11376
2.72767	0.32611	2.72767	-0.00845	2.72767	0.68083		2.72767	0.20629	2.72767	0.37294	2.72767	0.04273		2.72767	0.05971	2.72766	0.04538	2.72767	0.11536
2.73965	0.32928	2.73965	-0.00806	2.73965	0.68634		2.73965	0.20861	2.73965	0.37717	2.73965	0.04306		2.73965	0.06091	2.73965	0.04595	2.73965	0.1172
2.75164	0.3322	2.75164	-0.00764	2.75164	0.69224		2.75164	0.21028	2.75164	0.38127	2.75164	0.04332		2.75164	0.0621	2.75164	0.04642	2.75164	0.11884
2.76363	0.33505	2.76363	-0.00722	2.76363	0.69824		2.76363	0.21178	2.76363	0.38534	2.76363	0.04356		2.76363	0.06329	2.76363	0.04686	2.76363	0.12042
2.77562	0.33808	2.77562	-0.00694	2.77562	0.70463		2.77562	0.21374	2.77562	0.39067	2.77562	0.04424		2.77562	0.06375	2.77562	0.04729	2.77562	0.12174
2.78761	0.34114	2.78761	-0.00669	2.78761	0.71109		2.78761	0.21578	2.78761	0.39626	2.78761	0.04501		2.78761	0.06406	2.78761	0.04772	2.78761	0.12299
2.7996	0.34317	2.7996	-0.00635	2.7996	0.71631		2.7996	0.21843	2.7996	0.40009	2.7996	0.04549		2.7996	0.06488	2.79959	0.04823	2.7996	0.12384
2.81159	0.34506	2.81159	-0.00599	2.81159	0.72136		2.81159	0.22115	2.81159	0.40368	2.81159	0.04594		2.81159	0.06579	2.81158	0.04875	2.81159	0.12464
2.82357	0.34845	2.82357	-0.0057	2.82357	0.72686		2.82357	0.22343	2.82357	0.40934	2.82357	0.04693		2.82357	0.06651	2.82357	0.04938	2.82357	0.12553
2.83556	0.35196	2.83556	-0.00541	2.83556	0.7324		2.83556	0.22567	2.83556	0.41518	2.83556	0.04797		2.83556	0.06722	2.83556	0.05002	2.83556	0.12642
2.84755	0.35537	2.84755	-0.0051	2.84755	0.7383		2.84755	0.22765	2.84755	0.42055	2.84755	0.04897		2.84755	0.06756	2.84755	0.05061	2.84755	0.12691
2.85954	0.35876	2.85954	-0.00479	2.85954	0.7442		2.85954	0.22962	2.85954	0.4259	2.85954	0.04997		2.85954	0.06788	2.85954	0.05119	2.85954	0.12738
2.87153	0.36062	2.87153	-0.00426	2.87153	0.7501		2.87153	0.23168	2.87153	0.43064	2.87153	0.05081		2.87153	0.0683	2.87153	0.05157	2.87153	0.12803
2.88352	0.3625	2.88352	-0.00372	2.88352	0.75598		2.88352	0.23378	2.88352	0.43508	2.88352	0.05163		2.88352	0.06873	2.88351	0.05195	2.88352	0.12874
2.89551	0.36465	2.89551	-0.00298	2.89551	0.7615		2.89551	0.23643	2.89551	0.4345	2.89551	0.05208		2.89551	0.06939	2.8955	0.0525	2.89551	0.13012
2.90749	0.36692	2.90749	-0.00227	2.90749	0.76704		2.90749	0.23897	2.90749	0.4344	2.90749	0.05257		2.90749	0.07009	2.90749	0.05306	2.90749	0.13151
2.91948	0.37016	2.91948	-0.00174	2.91948	0.77288		2.91948	0.24056	2.91948	0.43848	2.91948	0.05344		2.91948	0.07108	2.91948	0.05374	2.91948	0.13297
2.93147	0.37345	2.93147	-0.00125	2.93147	0.7787		2.93147	0.24224	2.93147	0.44309	2.93147	0.05438		2.93147	0.07213	2.93147	0.0544	2.93147	0.13437
2.94346	0.37702	2.94346	-0.000940337	2.94346	0.78449		2.94346	0.24446	2.94346	0.45081	2.94346	0.05564		2.94346	0.07358	2.94346	0.05495	2.94346	0.13544
2.95545	0.38028	2.95545	-0.000683078	2.95545	0.79039		2.95545	0.24676	2.95545	0.45852	2.95545	0.05688		2.95545	0.0751	2.95545	0.0555	2.95545	0.13641
2.96744	0.3822	2.96744	-0.000648598	2.96744	0.79674		2.96744	0.24944	2.96744	0.46625	2.96744	0.05798		2.96744	0.0769	2.96743	0.05601	2.96744	0.13697
2.97943	0.38429	2.97943	-0.000560056	2.97943	0.8029		2.97943	0.25198	2.97943	0.47278	2.97943	0.05914		2.97943	0.07855	2.97942	0.05654	2.97943	0.1377
2.99141	0.3869	2.99141	-0.000299123	2.99141	0.80843		2.99141	0.25404	2.99141	0.47549	2.99141	0.06048		2.99141	0.0797	2.99141	0.05712	2.99141	0.13894
3.0034	0.38972	3.0034	3.14673e-05	3.0034	0.81426		3.0034	0.25633	3.0034	0.47862	3.0034	0.06193		3.0034	0.08071	3.0034	0.05765	3.0034	0.14009
3.01539	0.39308	3.01539	0.000537858	3.01539	0.82084		3.01539	0.25917	3.01539	0.48284	3.01539	0.06369		3.01539	0.08138	3.01539	0.05811	3.01539	0.14102
3.02738	0.3963	3.02738	0.00113	3.02738	0.82705		3.02738	0.26187	3.02738	0.48816	3.02738	0.06495		3.02738	0.08188	3.02738	0.05858	3.02738	0.14205
3.03937	0.39925	3.03937	0.00188	3.03937	0.83251		3.03937	0.26427	3.03937	0.49571	3.03937	0.06518		3.03937	0.08205	3.03937	0.05911	3.03937	0.14329
3.05136	0.40246	3.05136	0.00263	3.05136	0.83788		3.05136	0.26647	3.05136	0.50263	3.05136	0.06558		3.05136	0.0823	3.05135	0.05978	3.05136	0.14447
3.06334	0.40613	3.06334	0.00338	3.06334	0.84311		3.06334	0.26832	3.06334	0.5085	3.06334	0.06624		3.06334	0.0827	3.06334	0.06066	3.06334	0.14555
3.07533	0.41	3.07533	0.00396	3.07533	0.84906		3.07533	0.27069	3.07533	0.51447	3.07533	0.06696		3.07533	0.08351	3.07533	0.06148	3.07533	0.14649
3.08732	0.41415	3.08732	0.00431	3.08732	0.85604		3.08732	0.27378	3.08732	0.52059	3.08732	0.06775		3.08732	0.0849	3.08732	0.06221	3.08732	0.14724
3.09931	0.41825	3.09931	0.00468	3.09931	0.86224		3.09931	0.27684	3.09931	0.52526	3.09931	0.06853		3.09931	0.08606	3.09931	0.06286	3.09931	0.14813
3.1113	0.42229	3.1113	0.00509	3.1113	0.86755		3.1113	0.27987	3.1113	0.52825	3.1113	0.06931		3.1113	0.08696	3.1113	0.06342	3.1113	0.14919
3.12329	0.42534	3.12329	0.00554	3.12329	0.8736		3.12329	0.28249	3.12329	0.53258	3.12329	0.07033		3.12329	0.08766	3.12329	0.06412	3.12329	0.14997
3.13528	0.42743	3.13528	0.00602	3.13528	0.88035		3.13528	0.28472	3.13528	0.53818	3.13528	0.07159		3.13528	0.08815	3.13527	0.06494	3.13528	0.15047
3.14726	0.42945	3.14726	0.00647	3.14726	0.88754		3.14726	0.28664	3.14726	0.54326	3.14726	0.0727		3.14726	0.08835	3.14726	0.06564	3.14726	0.15161
3.15925	0.43141	3.15925	0.0069	3.15925	0.89508		3.15925	0.28832	3.15925	0.54791	3.15925	0.07369		3.15925	0.08831	3.15925	0.06626	3.15925	0.15325
3.17124	0.43373	3.17124	0.00737	3.17124	0.9015		3.17124	0.2901	3.17124	0.5548	3.17124	0.07422		3.17124	0.08896	3.17124	0.067	3.17124	0.1546
3.18323	0.43628	3.18323	0.00788	3.18323	0.90715		3.18323	0.29196	3.18323	0.56319	3.18323	0.07445		3.18323	0.09006	3.18323	0.06783	3.18323	0.15575
3.19522	0.43916	3.19522	0.00842	3.19522	0.91277		3.19522	0.29475	3.19522	0.57069	3.19522	0.07519		3.19522	0.09129	3.19522	0.06846	3.19522	0.15634
3.20721	0.44224	3.20721	0.00898	3.20721	0.91838		3.20721	0.29806	3.20721	0.57771	3.20721	0.07621		3.20721	0.09257	3.20721	0.06899	3.20721	0.15662
3.2192	0.44538	3.2192	0.00949	3.2192	0.92453		3.2192	0.30124	3.2192	0.58259	3.2192	0.07762		3.2192	0.09403	3.21919	0.06952	3.2192	0.15733
3.23118	0.44855	3.23118	0.00997	3.23118	0.93092		3.23118	0.30435	3.23118	0.5865	3.23118	0.07922		3.23118	0.09556	3.23118	0.07006	3.23118	0.15824
3.24317	0.45145	3.24317	0.01039	3.24317	0.93782		3.24317	0.30666	3.24317	0.59261	3.24317	0.08026		3.24317	0.09593	3.24317	0.07062	3.24317	0.159
3.25516	0.45424	3.25516	0.01078	3.25516	0.94489		3.25516	0.30867	3.25516	0.59952	3.25516	0.08111		3.25516	0.09588	3.25516	0.07119	3.25516	0.15972
3.26715	0.45797	3.26715	0.01131	3.26715	0.95151		3.26715	0.31069	3.26715	0.60452	3.26715	0.08199		3.26715	0.09622	3.26715	0.07175	3.26715	0.16082
3.27914	0.46195	3.27914	0.01188	3.27914	0.95799		3.27914	0.31271	3.27914	0.60899	3.27914	0.08288		3.27914	0.09666	3.27914	0.07229	3.27914	0.16203
3.29113	0.46586	3.29113	0.01256	3.29113	0.96453		3.29113	0.31552	3.29113	0.61841	3.29113	0.08421		3.29113	0.0971	3.29113	0.07307	3.29113	0.16337
3.30312	0.46974	3.30312	0.01327	3.30312	0.97109		3.30312	0.31851	3.30312	0.6289	3.30312	0.08563		3.30312	0.09755	3.30311	0.0739	3.30312	0.16473
3.3151	0.47212	3.3151	0.01369	3.3151	0.97835		3.3151	0.32165	3.3151	0.63779	3.3151	0.0873		3.3151	0.09804	3.3151	0.07457	3.3151	0.1661
3.32709	0.47427	3.32709	0.01407	3.32709	0.98572		3.32709	0.3248	3.32709	0.64644	3.32709	0.089		3.32709	0.09853	3.32709	0.07522	3.32709	0.16747
3.33908	0.47582	3.33908	0.01466	3.33908	0.99289		3.33908	0.32751	3.33908	0.6535	3.33908	0.09053		3.33908	0.09939	3.33908	0.07595	3.33908	0.16905
3.35107	0.4773	3.35107	0.01527	3.35107	1.00003		3.35107	0.33019	3.35107	0.66041	3.35107	0.09203		3.35107	0.10028	3.35107	0.07668	3.35107	0.17065
3.36306	0.47995	3.36306	0.01604	3.36306	1.00806		3.36306	0.33212	3.36306	0.67025	3.36306	0.09251		3.36306	0.10074	3.36306	0.07744	3.36306	0.17169
3.37505	0.48264	3.37505	0.01681	3.37505	1.01611		3.37505	0.33403	3.37505	0.6802	3.37505	0.09295		3.37505	0.1012	3.37504	0.07819	3.37505	0.17272
3.38704	0.48474	3.38704	0.01744	3.38704	1.02274		3.38704	0.3375	3.38704	0.68488	3.38704	0.09416		3.38704	0.10284	3.38703	0.07898	3.38704	0.17478
3.39902	0.4868	3.39902	0.01807	3.39902	1.02936		3.39902	0.34092	3.39902	0.68946	3.39902	0.09539		3.39902	0.10443	3.39902	0.07978	3.39902	0.17682
3.41101	0.48806	3.41101	0.0189	3.41101	1.03594		3.41101	0.3437	3.41101	0.69189	3.41101	0.09677		3.41101	0.1049	3.41101	0.08079	3.41101	0.17854
3.423	0.48945	3.423	0.01973	3.423	1.04248		3.423	0.34641	3.423	0.69429	3.423	0.09813		3.423	0.10534	3.423	0.0818	3.423	0.1803
3.43499	0.49201	3.43499	0.0206	3.43499	1.04857		3.43499	0.34842	3.43499	0.69641	3.43499	0.09937		3.43499	0.1055	3.43499	0.08274	3.43499	0.18239
3.44698	0.49471	3.44698	0.02144	3.44698	1.05479		3.44698	0.35054	3.44698	0.6991	3.44698	0.10054		3.44698	0.1058	3.44698	0.08367	3.44698	0.18447
3.45897	0.49831	3.45897	0.0221	3.45897	1.06185		3.45897	0.35336	3.45897	0.70528	3.45897	0.10132		3.45897	0.10691	3.45896	0.08447	3.45897	0.18645
3.47096	0.5017	3.47096	0.02274	3.47096	1.06904		3.47096	0.35622	3.47096	0.71235	3.47096	0.10228		3.47096	0.10799	3.47095	0.08527	3.47096	0.18836
3.48294	0.50418	3.48294	0.02326	3.48294	1.07686		3.48294	0.35929	3.48294	0.72334	3.48294	0.10408		3.48294	0.10891	3.48294	0.08607	3.48294	0.18993
3.49493	0.50714	3.49493	0.02383	3.49493	1.08448		3.49493	0.36241	3.49493	0.73391	3.49493	0.10587		3.49493	0.10976	3.49493	0.08686	3.49493	0.1914
3.50692	0.51174	3.50692	0.02455	3.50692	1.09147		3.50692	0.3657	3.50692	0.74306	3.50692	0.10768		3.50692	0.11037	3.50692	0.08766	3.50692	0.19249
3.51891	0.51587	3.51891	0.02515	3.51891	1.09843		3.51891	0.36944	3.51891	0.75105	3.51891	0.10951		3.51891	0.11087	3.51891	0.08841	3.51891	0.19355
3.5309	0.51876	3.5309	0.02544	3.5309	1.1053		3.5309	0.37437	3.5309	0.75598	3.5309	0.11138		3.5309	0.11108	3.5309	0.08903	3.5309	0.19451
3.54289	0.52188	3.54289	0.02579	3.54289	1.11245		3.54289	0.37889	3.54289	0.76122	3.54289	0.11322		3.54289	0.11131	3.54288	0.08983	3.54289	0.19585
3.55488	0.52549	3.55488	0.02626	3.55488	1.1202		3.55488	0.38254	3.55488	0.76716	3.55488	0.11498		3.55488	0.11158	3.55487	0.091	3.55488	0.19802
3.56686	0.52877	3.56686	0.02679	3.56686	1.12811		3.56686	0.38609	3.56686	0.77014	3.56686	0.11649		3.56686	0.11205	3.56686	0.09209	3.56686	0.20002
3.57885	0.53146	3.57885	0.02741	3.57885	1.13634		3.57885	0.38948	3.57885	0.76794	3.57885	0.11757		3.57885	0.11286	3.57885	0.09303	3.57885	0.20172
3.59084	0.53451	3.59084	0.02814	3.59084	1.14401		3.59084	0.39239	3.59084	0.76843	3.59084	0.11875		3.59084	0.11351	3.59084	0.09394	3.59084	0.203
3.60283	0.53808	3.60283	0.02901	3.60283	1.1509		3.60283	0.39461	3.60283	0.77281	3.60283	0.12008		3.60283	0.11391	3.60283	0.09481	3.60283	0.20368
3.61482	0.54168	3.61482	0.02989	3.61482	1.15812		3.61482	0.39739	3.61482	0.77947	3.61482	0.12151		3.61482	0.11431	3.61482	0.09579	3.61482	0.2046
3.62681	0.5453	3.62681	0.03078	3.62681	1.16574		3.62681	0.40085	3.62681	0.78886	3.62681	0.12306		3.62681	0.11471	3.6268	0.09689	3.62681	0.20583
3.6388	0.54923	3.6388	0.03162	3.6388	1.17283		3.6388	0.40429	3.6388	0.79716	3.6388	0.12436		3.6388	0.11545	3.63879	0.09787	3.6388	0.20644
3.65078	0.55347	3.65078	0.03241	3.65078	1.17938		3.65078	0.4077	3.65078	0.80437	3.65078	0.12544		3.65078	0.11654	3.65078	0.09872	3.65078	0.20643
3.66277	0.55713	3.66277	0.03317	3.66277	1.18671		3.66277	0.41041	3.66277	0.81064	3.66277	0.12676		3.66277	0.11774	3.66277	0.09958	3.66277	0.20616
3.67476	0.56031	3.67476	0.03391	3.67476	1.1947		3.67476	0.41254	3.67476	0.81613	3.67476	0.12828		3.67476	0.11905	3.67476	0.10042	3.67476	0.20568
3.68675	0.56357	3.68675	0.03454	3.68675	1.20282		3.68675	0.41506	3.68675	0.82494	3.68675	0.12987		3.68675	0.11977	3.68675	0.10128	3.68675	0.20629
3.69874	0.56689	3.69874	0.03509	3.69874	1.21102		3.69874	0.41786	3.69874	0.83607	3.69874	0.13151		3.69874	0.12008	3.69874	0.10214	3.69874	0.20768
3.71073	0.56997	3.71073	0.03577	3.71073	1.21878		3.71073	0.42024	3.71073	0.84621	3.71073	0.1326		3.71073	0.12072	3.71072	0.10296	3.71073	0.20945
3.72272	0.57292	3.72272	0.03652	3.72272	1.22629		3.72272	0.42237	3.72272	0.85578	3.72272	0.13336		3.72272	0.12154	3.72271	0.10375	3.72272	0.21145
3.7347	0.57427	3.7347	0.0374	3.7347	1.23433		3.7347	0.42582	3.7347	0.86585	3.7347	0.1347		3.7347	0.12272	3.7347	0.10456	3.7347	0.21426
3.74669	0.57487	3.74669	0.03834	3.74669	1.24262		3.74669	0.42989	3.74669	0.87615	3.74669	0.13631		3.74669	0.12405	3.74669	0.10538	3.74669	0.21744
3.75868	0.57647	3.75868	0.03925	3.75868	1.25017		3.75868	0.43335	3.75868	0.88651	3.75868	0.13735		3.75868	0.12606	3.75868	0.10634	3.75868	0.21959
3.77067	0.57846	3.77067	0.04016	3.77067	1.25743		3.77067	0.43657	3.77067	0.8969	3.77067	0.13816		3.77067	0.12832	3.77067	0.10737	3.77067	0.22136
3.78266	0.5806	3.78266	0.04108	3.78266	1.26642		3.78266	0.43977	3.78266	0.90807	3.78266	0.1395		3.78266	0.12979	3.78266	0.10832	3.78266	0.22236
3.79465	0.5828	3.79465	0.042	3.79465	1.27592		3.79465	0.44296	3.79465	0.91948	3.79465	0.141		3.79465	0.13103	3.79464	0.10926	3.79465	0.22314
3.80664	0.58519	3.80664	0.0429	3.80664	1.28625		3.80664	0.44582	3.80664	0.93057	3.80664	0.14281		3.80664	0.13189	3.80663	0.11025	3.80664	0.2247
3.81862	0.58763	3.81862	0.04379	3.81862	1.29676		3.81862	0.44861	3.81862	0.94158	3.81862	0.14469		3.81862	0.13267	3.81862	0.11126	3.81862	0.22644
3.83061	0.59168	3.83061	0.04485	3.83061	1.30436		3.83061	0.4527	3.83061	0.94389	3.83061	0.14612		3.83061	0.13308	3.83061	0.11237	3.83061	0.22884
3.8426	0.59599	3.8426	0.04595	3.8426	1.31149		3.8426	0.45701	3.8426	0.94477	3.8426	0.14747		3.8426	0.13344	3.8426	0.11349	3.8426	0.23134
3.85459	0.60097	3.85459	0.04685	3.85459	1.31934		3.85459	0.46017	3.85459	0.95253	3.85459	0.14956		3.85459	0.13434	3.85459	0.11452	3.85459	0.23209
3.86658	0.60603	3.86658	0.04772	3.86658	1.32727		3.86658	0.46322	3.86658	0.96101	3.86658	0.15172		3.86658	0.13531	3.86658	0.11555	3.86658	0.23266
3.87857	0.61085	3.87857	0.04887	3.87857	1.33595		3.87857	0.46596	3.87857	0.97974	3.87857	0.15444		3.87857	0.136	3.87856	0.11636	3.87857	0.23349
3.89056	0.61565	3.89056	0.05002	3.89056	1.34468		3.89056	0.46868	3.89056	0.99903	3.89056	0.15718		3.89056	0.13667	3.89055	0.11716	3.89056	0.23433
3.90254	0.61778	3.90254	0.05087	3.90254	1.35289		3.90254	0.47337	3.90254	1.01084	3.90254	0.15837		3.90254	0.1367	3.90254	0.11806	3.90254	0.2368
3.91453	0.61989	3.91453	0.0517	3.91453	1.36114		3.91453	0.47802	3.91453	1.02269	3.91453	0.15961		3.91453	0.13678	3.91453	0.11896	3.91453	0.23924
3.92652	0.62177	3.92652	0.05214	3.92652	1.37031		3.92652	0.4815	3.92652	1.0367	3.92652	0.16237		3.92652	0.13835	3.92652	0.12016	3.92652	0.24062
3.93851	0.62372	3.93851	0.05262	3.93851	1.37946		3.93851	0.48492	3.93851	1.0501	3.93851	0.1651		3.93851	0.13987	3.93851	0.12136	3.93851	0.24188
3.9505	0.62648	3.9505	0.05346	3.9505	1.38834		3.9505	0.48768	3.9505	1.057	3.9505	0.16745		3.9505	0.14091	3.9505	0.12259	3.9505	0.24187
3.96249	0.62931	3.96249	0.05434	3.96249	1.39716		3.96249	0.49031	3.96249	1.06352	3.96249	0.16958		3.96249	0.14193	3.96248	0.12381	3.96249	0.24205
3.97447	0.63262	3.97447	0.05547	3.97447	1.40551		3.97447	0.4921	3.97447	1.06757	3.97447	0.17028		3.97447	0.14283	3.97447	0.12489	3.97447	0.24354
3.98646	0.63618	3.98646	0.05662	3.98646	1.41396		3.98646	0.49381	3.98646	1.07125	3.98646	0.17117		3.98646	0.14391	3.98646	0.12595	3.98646	0.24532
3.99845	0.64088	3.99845	0.0578	3.99845	1.42285		3.99845	0.49516	3.99845	1.07318	3.99845	0.17298		3.99845	0.14581	3.99845	0.12692	3.99845	0.24843
4.01044	0.6454	4.01044	0.05888	4.01044	1.43209		4.01044	0.49716	4.01044	1.0776	4.01044	0.17494		4.01044	0.14752	4.01044	0.12779	4.01044	0.25096
4.02243	0.64924	4.02243	0.05958	4.02243	1.44254		4.02243	0.50151	4.02243	1.09094	4.02243	0.17744		4.02243	0.1485	4.02243	0.12832	4.02243	0.25138
4.03442	0.65263	4.03442	0.06054	4.03442	1.45215		4.03442	0.5054	4.03442	1.10335	4.03442	0.17963		4.03442	0.14936	4.03442	0.12912	4.03442	0.25188
4.04641	0.65478	4.04641	0.06222	4.04641	1.45937		4.04641	0.50798	4.04641	1.11316	4.04641	0.18101		4.04641	0.14987	4.0464	0.13063	4.04641	0.25258
4.05839	0.65716	4.05839	0.06379	4.05839	1.46692		4.05839	0.51137	4.05839	1.12141	4.05839	0.18214		4.05839	0.15012	4.05839	0.13218	4.05839	0.25368
4.07038	0.66005	4.07038	0.06513	4.07038	1.47521		4.07038	0.51655	4.07038	1.12616	4.07038	0.18271		4.07038	0.14976	4.07038	0.13383	4.07038	0.25568
4.08237	0.66281	4.08237	0.06652	4.08237	1.48415		4.08237	0.5222	4.08237	1.13031	4.08237	0.18364		4.08237	0.14966	4.08237	0.13529	4.08237	0.25757
4.09436	0.66531	4.09436	0.068	4.09436	1.49426		4.09436	0.52869	4.09436	1.13336	4.09436	0.18524		4.09436	0.15005	4.09436	0.13641	4.09436	0.25926
4.10635	0.66793	4.10635	0.06926	4.10635	1.50426		4.10635	0.53406	4.10635	1.13868	4.10635	0.18683		4.10635	0.15079	4.10635	0.13761	4.10635	0.26118
4.11834	0.67073	4.11834	0.0702	4.11834	1.5141		4.11834	0.53774	4.11834	1.14741	4.11834	0.18839		4.11834	0.15204	4.11833	0.13892	4.11834	0.26343
4.13033	0.67475	4.13033	0.071	4.13033	1.5233		4.13033	0.54107	4.13033	1.15492	4.13033	0.18993		4.13033	0.15288	4.13032	0.1403	4.13033	0.26532
4.14231	0.68032	4.14231	0.07162	4.14231	1.53171		4.14231	0.54397	4.14231	1.16089	4.14231	0.19144		4.14231	0.15319	4.14231	0.14176	4.14231	0.26674
4.1543	0.68517	4.1543	0.07239	4.1543	1.54079		4.1543	0.5476	4.1543	1.1656	4.1543	0.1929		4.1543	0.15436	4.1543	0.14296	4.1543	0.26814
4.16629	0.68929	4.16629	0.07329	4.16629	1.55056		4.16629	0.55202	4.16629	1.16898	4.16629	0.19431		4.16629	0.15641	4.16629	0.14391	4.16629	0.26953
4.17828	0.69217	4.17828	0.07429	4.17828	1.55967		4.17828	0.5556	4.17828	1.17564	4.17828	0.19662		4.17828	0.1585	4.17828	0.1453	4.17828	0.2705
4.19027	0.69396	4.19027	0.07537	4.19027	1.56818		4.19027	0.55845	4.19027	1.18513	4.19027	0.19971		4.19027	0.16062	4.19027	0.14708	4.19027	0.27112
4.20226	0.69569	4.20226	0.07641	4.20226	1.57673		4.20226	0.56192	4.20226	1.1952	4.20226	0.20193		4.20226	0.16158	4.20225	0.14872	4.20226	0.2722
4.21425	0.69737	4.21425	0.07744	4.21425	1.58529		4.21425	0.56585	4.21425	1.20567	4.21425	0.20351		4.21425	0.16171	4.21424	0.15025	4.21425	0.2736
4.22623	0.70112	4.22623	0.07865	4.22623	1.59351		4.22623	0.56948	4.22623	1.21351	4.22623	0.20476		4.22623	0.16139	4.22623	0.15157	4.22623	0.27442
4.23822	0.70612	4.23822	0.07998	4.23822	1.60153		4.23822	0.57295	4.23822	1.21976	4.23822	0.20581		4.23822	0.16079	4.23822	0.15276	4.23822	0.27487
4.25021	0.71008	4.25021	0.08163	4.25021	1.61136		4.25021	0.57661	4.25021	1.22801	4.25021	0.20739		4.25021	0.16178	4.25021	0.15374	4.25021	0.27694
4.2622	0.71351	4.2622	0.08343	4.2622	1.62209		4.2622	0.58038	4.2622	1.23723	4.2622	0.20923		4.2622	0.16354	4.2622	0.15463	4.2622	0.27982
4.27419	0.71754	4.27419	0.08502	4.27419	1.63062		4.27419	0.58401	4.27419	1.23996	4.27419	0.21125		4.27419	0.16654	4.27419	0.15583	4.27419	0.28184
4.28618	0.7218	4.28618	0.08652	4.28618	1.63827		4.28618	0.58759	4.28618	1.2401	4.28618	0.21336		4.28618	0.17003	4.28617	0.15717	4.28618	0.28352
4.29817	0.72715	4.29817	0.08782	4.29817	1.64757		4.29817	0.59122	4.29817	1.25058	4.29817	0.21408		4.29817	0.17177	4.29816	0.15847	4.29817	0.28508
4.31015	0.73285	4.31015	0.08906	4.31015	1.65739		4.31015	0.59487	4.31015	1.26433	4.31015	0.21437		4.31015	0.17295	4.31015	0.15976	4.31015	0.28661
4.32214	0.73903	4.32214	0.08961	4.32214	1.66671		4.32214	0.59955	4.32214	1.27797	4.32214	0.21538		4.32214	0.17367	4.32214	0.16159	4.32214	0.28841
4.33413	0.74534	4.33413	0.08999	4.33413	1.6759		4.33413	0.60449	4.33413	1.29157	4.33413	0.21655		4.33413	0.17429	4.33413	0.16355	4.33413	0.29028
4.34612	0.7496	4.34612	0.09118	4.34612	1.68474		4.34612	0.60869	4.34612	1.29818	4.34612	0.21934		4.34612	0.1754	4.34612	0.16485	4.34612	0.29175
4.35811	0.75349	4.35811	0.09252	4.35811	1.69352		4.35811	0.61275	4.35811	1.30355	4.35811	0.22242		4.35811	0.17661	4.35811	0.16603	4.35811	0.29315
4.3701	0.75835	4.3701	0.0937	4.3701	1.70303		4.3701	0.61344	4.3701	1.31613	4.3701	0.22447		4.3701	0.17785	4.37009	0.16702	4.3701	0.29509
4.38209	0.76332	4.38209	0.09486	4.38209	1.71262		4.38209	0.61374	4.38209	1.32955	4.38209	0.2264		4.38209	0.17909	4.38208	0.16799	4.38209	0.29708
4.39407	0.76651	4.39407	0.09539	4.39407	1.72421		4.39407	0.61596	4.39407	1.3468	4.39407	0.22888		4.39407	0.17925	4.39407	0.16951	4.39407	0.29921
4.40606	0.76959	4.40606	0.09588	4.40606	1.73594		4.40606	0.61831	4.40606	1.3643	4.40606	0.2314		4.40606	0.17935	4.40606	0.17107	4.40606	0.30134
4.41805	0.77315	4.41805	0.09669	4.41805	1.74644		4.41805	0.62226	4.41805	1.37696	4.41805	0.23287		4.41805	0.17952	4.41805	0.17257	4.41805	0.30321
4.43004	0.77673	4.43004	0.09751	4.43004	1.75691		4.43004	0.62626	4.43004	1.38983	4.43004	0.23426		4.43004	0.17974	4.43004	0.17408	4.43004	0.30505
4.44203	0.78033	4.44203	0.09867	4.44203	1.76718		4.44203	0.63083	4.44203	1.41164	4.44203	0.23372		4.44203	0.18157	4.44203	0.17554	4.44203	0.30634
4.45402	0.78411	4.45402	0.09987	4.45402	1.77742		4.45402	0.63542	4.45402	1.43323	4.45402	0.23332		4.45402	0.18334	4.45401	0.17699	4.45402	0.3076
4.46601	0.79003	4.46601	0.10168	4.46601	1.78732		4.46601	0.64015	4.46601	1.45207	4.46601	0.23474		4.46601	0.18443	4.466	0.17819	4.46601	0.30842
4.47799	0.79599	4.47799	0.10357	4.47799	1.79724		4.47799	0.64486	4.47799	1.47057	4.47799	0.23615		4.47799	0.18541	4.47799	0.17944	4.47799	0.30921
4.48998	0.8022	4.48998	0.10594	4.48998	1.80741		4.48998	0.64943	4.48998	1.48662	4.48998	0.23749		4.48998	0.18553	4.48998	0.181	4.48998	0.30968
4.50197	0.80792	4.50197	0.10828	4.50197	1.81761		4.50197	0.65406	4.50197	1.50246	4.50197	0.23891		4.50197	0.18581	4.50197	0.18254	4.50197	0.31026
4.51396	0.81113	4.51396	0.11047	4.51396	1.82789		4.51396	0.65891	4.51396	1.51724	4.51396	0.24072		4.51396	0.18692	4.51396	0.18397	4.51396	0.31142
4.52595	0.81413	4.52595	0.11254	4.52595	1.83799		4.52595	0.66389	4.52595	1.5316	4.52595	0.24301		4.52595	0.18779	4.52595	0.1855	4.52595	0.31272
4.53794	0.81637	4.53794	0.11417	4.53794	1.84735		4.53794	0.66938	4.53794	1.54434	4.53794	0.24712		4.53794	0.18773	4.53793	0.18741	4.53794	0.31457
4.54993	0.81893	4.54993	0.11591	4.54993	1.85664		4.54993	0.67471	4.54993	1.55756	4.54993	0.25078		4.54993	0.18782	4.54992	0.18926	4.54993	0.31612
4.56191	0.82244	4.56191	0.11796	4.56191	1.8657		4.56191	0.6796	4.56191	1.57219	4.56191	0.25311		4.56191	0.18839	4.56191	0.19093	4.56191	0.31684
4.5739	0.82603	4.5739	0.12021	4.5739	1.87493		4.5739	0.68401	4.5739	1.58757	4.5739	0.25494		4.5739	0.18939	4.5739	0.19251	4.5739	0.31829
4.58589	0.82982	4.58589	0.12292	4.58589	1.88458		4.58589	0.68729	4.58589	1.60471	4.58589	0.25561		4.58589	0.19138	4.58589	0.19391	4.58589	0.32144
4.59788	0.83311	4.59788	0.12515	4.59788	1.89568		4.59788	0.69116	4.59788	1.62409	4.59788	0.25622		4.59788	0.19328	4.59788	0.19538	4.59788	0.32383
4.60987	0.83547	4.60987	0.12647	4.60987	1.90954		4.60987	0.69612	4.60987	1.64776	4.60987	0.25672		4.60987	0.195	4.60987	0.19698	4.60987	0.32476
4.62186	0.83769	4.62186	0.12772	4.62186	1.92224		4.62186	0.70079	4.62186	1.6655	4.62186	0.25811		4.62186	0.19687	4.62185	0.1984	4.62186	0.32581
4.63385	0.83969	4.63385	0.12886	4.63385	1.93312		4.63385	0.705	4.63385	1.67396	4.63385	0.26089		4.63385	0.19897	4.63384	0.19952	4.63385	0.32703
4.64583	0.84257	4.64583	0.13009	4.64583	1.94391		4.64583	0.70941	4.64583	1.68297	4.64583	0.26279		4.64583	0.20026	4.64583	0.20077	4.64583	0.32791
4.65782	0.84657	4.65782	0.13143	4.65782	1.95459		4.65782	0.71406	4.65782	1.69269	4.65782	0.26356		4.65782	0.20049	4.65782	0.20219	4.65782	0.32834
4.66981	0.84936	4.66981	0.13311	4.66981	1.96457		4.66981	0.71934	4.66981	1.70146	4.66981	0.26554		4.66981	0.20113	4.66981	0.20363	4.66981	0.32937
4.6818	0.85082	4.6818	0.13517	4.6818	1.97378		4.6818	0.72529	4.6818	1.7092	4.6818	0.26885		4.6818	0.20219	4.6818	0.2051	4.6818	0.33104
4.69379	0.85336	4.69379	0.13661	4.69379	1.98322		4.69379	0.73153	4.69379	1.71605	4.69379	0.27166		4.69379	0.20338	4.69379	0.20686	4.69379	0.33305
4.70578	0.85688	4.70578	0.13749	4.70578	1.99286		4.70578	0.73805	4.70578	1.72209	4.70578	0.27402		4.70578	0.20467	4.70577	0.20886	4.70578	0.33539
4.71777	0.86079	4.71777	0.13824	4.71777	2.00376		4.71777	0.74263	4.71777	1.73703	4.71777	0.2763		4.71777	0.2057	4.71776	0.21061	4.71777	0.33697
4.72975	0.865	4.72975	0.13892	4.72975	2.01561		4.72975	0.74576	4.72975	1.75869	4.72975	0.27852		4.72975	0.20651	4.72975	0.21217	4.72975	0.33798
4.74174	0.869	4.74174	0.14027	4.74174	2.02689		4.74174	0.75016	4.74174	1.77581	4.74174	0.28105		4.74174	0.20747	4.74174	0.21378	4.74174	0.33887
4.75373	0.87287	4.75373	0.14204	4.75373	2.0378		4.75373	0.75536	4.75373	1.79007	4.75373	0.28378		4.75373	0.20851	4.75373	0.21544	4.75373	0.33969
4.76572	0.87576	4.76572	0.14405	4.76572	2.04902		4.76572	0.75978	4.76572	1.80378	4.76572	0.28692		4.76572	0.21	4.76572	0.21793	4.76572	0.34194
4.77771	0.87816	4.77771	0.14617	4.77771	2.0604		4.77771	0.76381	4.77771	1.81719	4.77771	0.29027		4.77771	0.21173	4.77771	0.22086	4.77771	0.34493
4.7897	0.88142	4.7897	0.14766	4.7897	2.07075		4.7897	0.76642	4.7897	1.82702	4.7897	0.29189		4.7897	0.21307	4.78969	0.22363	4.7897	0.34724
4.80168	0.88505	4.80168	0.14887	4.80168	2.08068		4.80168	0.76842	4.80168	1.83534	4.80168	0.29278		4.80168	0.21426	4.80168	0.22635	4.80168	0.34927
4.81367	0.89007	4.81367	0.15016	4.81367	2.09192		4.81367	0.77183	4.81367	1.83413	4.81367	0.29475		4.81367	0.21483	4.81367	0.22805	4.81367	0.35084
4.82566	0.89554	4.82566	0.15149	4.82566	2.1036		4.82566	0.77571	4.82566	1.82975	4.82566	0.29707		4.82566	0.21518	4.82566	0.2294	4.82566	0.35225
4.83765	0.90045	4.83765	0.15311	4.83765	2.11357		4.83765	0.7799	4.83765	1.83504	4.83765	0.29965		4.83765	0.21646	4.83765	0.23144	4.83765	0.35525
4.84964	0.90521	4.84964	0.15481	4.84964	2.12309		4.84964	0.78417	4.84964	1.84284	4.84964	0.3023		4.84964	0.21799	4.84964	0.23366	4.84964	0.35866
4.86163	0.90906	4.86163	0.15616	4.86163	2.13355		4.86163	0.78791	4.86163	1.85787	4.86163	0.30463		4.86163	0.21941	4.86162	0.23607	4.86163	0.36049
4.87362	0.91275	4.87362	0.15745	4.87362	2.14419		4.87362	0.79155	4.87362	1.87428	4.87362	0.30691		4.87362	0.22081	4.87361	0.2385	4.87362	0.36202
4.8856	0.91631	4.8856	0.15963	4.8856	2.15599		4.8856	0.79748	4.8856	1.89894	4.8856	0.30886		4.8856	0.22361	4.8856	0.24034	4.8856	0.36151
4.89759	0.91986	4.89759	0.16193	4.89759	2.16793		4.89759	0.80371	4.89759	1.92468	4.89759	0.31076		4.89759	0.2266	4.89759	0.24209	4.89759	0.36073
4.90958	0.92459	4.90958	0.16417	4.90958	2.17994		4.90958	0.80933	4.90958	1.93258	4.90958	0.31354		4.90958	0.22982	4.90958	0.24365	4.90958	0.3626
4.92157	0.92941	4.92157	0.1664	4.92157	2.19195		4.92157	0.8149	4.92157	1.93913	4.92157	0.31639		4.92157	0.23305	4.92157	0.24519	4.92157	0.36468
4.93356	0.93178	4.93356	0.17024	4.93356	2.20428		4.93356	0.82067	4.93356	1.94722	4.93356	0.3193		4.93356	0.23383	4.93356	0.24729	4.93356	0.36772
4.94555	0.93414	4.94555	0.17409	4.94555	2.2166		4.94555	0.82645	4.94555	1.9554	4.94555	0.32218		4.94555	0.23452	4.94554	0.2494	4.94555	0.37078
4.95754	0.93883	4.95754	0.17709	4.95754	2.22845		4.95754	0.83294	4.95754	1.96611	4.95754	0.32393		4.95754	0.23421	4.95753	0.2512	4.95754	0.37358
4.96952	0.94343	4.96952	0.17996	4.96952	2.24005		4.96952	0.83946	4.96952	1.97719	4.96952	0.32578		4.96952	0.234	4.96952	0.25303	4.96952	0.37627
4.98151	0.94675	4.98151	0.18096	4.98151	2.24814		4.98151	0.84641	4.98151	1.99355	4.98151	0.3291		4.98151	0.23527	4.98151	0.25521	4.98151	0.37731
4.9935	0.95009	4.9935	0.18196	4.9935	2.25665		4.9935	0.85326	4.9935	2.01024	4.9935	0.3324		4.9935	0.2363	4.9935	0.25736	4.9935	0.37819
5.00549	0.95362	5.00549	0.18291	5.00549	2.26857		5.00549	0.85928	5.00549	2.02966	5.00549	0.33555		5.00549	0.2353	5.00549	0.25937	5.00549	0.37783
5.01748	0.95722	5.01748	0.184	5.01748	2.28066		5.01748	0.86497	5.01748	2.04814	5.01748	0.33856		5.01748	0.23485	5.01748	0.26148	5.01748	0.37772
5.02947	0.96121	5.02947	0.18582	5.02947	2.29364		5.02947	0.86885	5.02947	2.06153	5.02947	0.34081		5.02947	0.2374	5.02946	0.26419	5.02947	0.37905
5.04146	0.96515	5.04146	0.18748	5.04146	2.30638		5.04146	0.87273	5.04146	2.075	5.04146	0.34285		5.04146	0.2397	5.04145	0.26686	5.04146	0.38054
5.05344	0.96896	5.05344	0.18853	5.05344	2.31813		5.05344	0.87661	5.05344	2.08878	5.05344	0.34406		5.05344	0.24097	5.05344	0.26935	5.05344	0.3827
5.06543	0.97281	5.06543	0.1898	5.06543	2.3296		5.06543	0.88061	5.06543	2.10388	5.06543	0.3456		5.06543	0.2423	5.06543	0.27158	5.06543	0.38462
5.07742	0.9768	5.07742	0.19178	5.07742	2.3402		5.07742	0.88501	5.07742	2.12303	5.07742	0.34819		5.07742	0.24383	5.07742	0.27299	5.07742	0.38577
5.08941	0.9804	5.08941	0.19359	5.08941	2.35172		5.08941	0.88946	5.08941	2.13814	5.08941	0.35034		5.08941	0.24536	5.08941	0.27478	5.08941	0.38698
5.1014	0.983	5.1014	0.19499	5.1014	2.36547		5.1014	0.89405	5.1014	2.14332	5.1014	0.35142		5.1014	0.2469	5.1014	0.2775	5.1014	0.38834
5.11339	0.98594	5.11339	0.19699	5.11339	2.37849		5.11339	0.89856	5.11339	2.14891	5.11339	0.35327		5.11339	0.24859	5.11338	0.28025	5.11339	0.38943
5.12538	0.98956	5.12538	0.20017	5.12538	2.39007		5.12538	0.90292	5.12538	2.15528	5.12538	0.35664		5.12538	0.25057	5.12537	0.28305	5.12538	0.38998
5.13736	0.99253	5.13736	0.2033	5.13736	2.40117		5.13736	0.90816	5.13736	2.16435	5.13736	0.35934		5.13736	0.25192	5.13736	0.28555	5.13736	0.39075
5.14935	0.99444	5.14935	0.20633	5.14935	2.41148		5.14935	0.91488	5.14935	2.17784	5.14935	0.36094		5.14935	0.25225	5.14935	0.28756	5.14935	0.39189
5.16134	0.99578	5.16134	0.20959	5.16134	2.42288		5.16134	0.92069	5.16134	2.19682	5.16134	0.36303		5.16134	0.25271	5.16134	0.29002	5.16134	0.39339
5.17333	0.99635	5.17333	0.21314	5.17333	2.43573		5.17333	0.92527	5.17333	2.22323	5.17333	0.36579		5.17333	0.25337	5.17333	0.29311	5.17333	0.39537
5.18532	0.99761	5.18532	0.21646	5.18532	2.44836		5.18532	0.92969	5.18532	2.24876	5.18532	0.36825		5.18532	0.25443	5.18532	0.29646	5.18532	0.39744
5.19731	0.99964	5.19731	0.21951	5.19731	2.46073		5.19731	0.93392	5.19731	2.27328	5.19731	0.37037		5.19731	0.25594	5.1973	0.30012	5.19731	0.39961
5.2093	1.00221	5.2093	0.2221	5.2093	2.4728		5.2093	0.93772	5.2093	2.29168	5.2093	0.37197		5.2093	0.25763	5.20929	0.30317	5.2093	0.40239
5.22128	1.00529	5.22128	0.22424	5.22128	2.48459		5.22128	0.9411	5.22128	2.3043	5.22128	0.37307		5.22128	0.2595	5.22128	0.30566	5.22128	0.40576
5.23327	1.00921	5.23327	0.22655	5.23327	2.49569		5.23327	0.94651	5.23327	2.3154	5.23327	0.37463		5.23327	0.2614	5.23327	0.30839	5.23327	0.40918
5.24526	1.01379	5.24526	0.22899	5.24526	2.50624		5.24526	0.95351	5.24526	2.32529	5.24526	0.37654		5.24526	0.26334	5.24526	0.31131	5.24526	0.41264
5.25725	1.01861	5.25725	0.23226	5.25725	2.51784		5.25725	0.96069	5.25725	2.34345	5.25725	0.37766		5.25725	0.26441	5.25725	0.31414	5.25725	0.41558
5.26924	1.02359	5.26924	0.23606	5.26924	2.53012		5.26924	0.96799	5.26924	2.36701	5.26924	0.37826		5.26924	0.26491	5.26924	0.3169	5.26924	0.41818
5.28123	1.02625	5.28123	0.24024	5.28123	2.54143		5.28123	0.97243	5.28123	2.38777	5.28123	0.38094		5.28123	0.26585	5.28122	0.31948	5.28123	0.42126
5.29322	1.02765	5.29322	0.24463	5.29322	2.55222		5.29322	0.97534	5.29322	2.407	5.29322	0.38474		5.29322	0.26703	5.29321	0.32194	5.29322	0.4246
5.3052	1.03036	5.3052	0.24746	5.3052	2.56704		5.3052	0.97935	5.3052	2.41638	5.3052	0.38776		5.3052	0.268	5.3052	0.3251	5.3052	0.42756
5.31719	1.03364	5.31719	0.24961	5.31719	2.58362		5.31719	0.98385	5.31719	2.42143	5.31719	0.39044		5.31719	0.2689	5.31719	0.32856	5.31719	0.43034
5.32918	1.03587	5.32918	0.25221	5.32918	2.59883		5.32918	0.98938	5.32918	2.42777	5.32918	0.39277		5.32918	0.26979	5.32918	0.33154	5.32918	0.43261
5.34117	1.03771	5.34117	0.25498	5.34117	2.61355		5.34117	0.99527	5.34117	2.43457	5.34117	0.39497		5.34117	0.27069	5.34117	0.33436	5.34117	0.43471
5.35316	1.03867	5.35316	0.25737	5.35316	2.62449		5.35316	0.99944	5.35316	2.45102	5.35316	0.39796		5.35316	0.27145	5.35316	0.33742	5.35316	0.4369
5.36515	1.03938	5.36515	0.25966	5.36515	2.63439		5.36515	1.00314	5.36515	2.47013	5.36515	0.40116		5.36515	0.27217	5.36514	0.34055	5.36515	0.43911
5.37714	1.04045	5.37714	0.26342	5.37714	2.64485		5.37714	1.01038	5.37714	2.47149	5.37714	0.4037		5.37714	0.27445	5.37713	0.34452	5.37714	0.44058
5.38912	1.0416	5.38912	0.26748	5.38912	2.65543		5.38912	1.01836	5.38912	2.4692	5.38912	0.40611		5.38912	0.27705	5.38912	0.34867	5.38912	0.44189
5.40111	1.04383	5.40111	0.27017	5.40111	2.66821		5.40111	1.02398	5.40111	2.46678	5.40111	0.40597		5.40111	0.27832	5.40111	0.35027	5.40111	0.44399
5.4131	1.04623	5.4131	0.27267	5.4131	2.68132		5.4131	1.02926	5.4131	2.46433	5.4131	0.40547		5.4131	0.2794	5.4131	0.35152	5.4131	0.4462
5.42509	1.05183	5.42509	0.27585	5.42509	2.6944		5.42509	1.03559	5.42509	2.47099	5.42509	0.40922		5.42509	0.28074	5.42509	0.35268	5.42509	0.44909
5.43708	1.0577	5.43708	0.27908	5.43708	2.70749		5.43708	1.04201	5.43708	2.47845	5.43708	0.41335		5.43708	0.2821	5.43708	0.35384	5.43708	0.45204
5.44907	1.06423	5.44907	0.28188	5.44907	2.71966		5.44907	1.05075	5.44907	2.49389	5.44907	0.41801		5.44907	0.28397	5.44906	0.35648	5.44907	0.45314
5.46106	1.07071	5.46106	0.28466	5.46106	2.73181		5.46106	1.05952	5.46106	2.50953	5.46106	0.42265		5.46106	0.28588	5.46105	0.35917	5.46106	0.4542
5.47304	1.07041	5.47304	0.28804	5.47304	2.7444		5.47304	1.06427	5.47304	2.51604	5.47304	0.42353		5.47304	0.29037	5.47304	0.36162	5.47304	0.45746
5.48503	1.0703	5.48503	0.29141	5.48503	2.75713		5.48503	1.06905	5.48503	2.52278	5.48503	0.42447		5.48503	0.29468	5.48503	0.3641	5.48503	0.4606
5.49702	1.07342	5.49702	0.29471	5.49702	2.77225		5.49702	1.07431	5.49702	2.53328	5.49702	0.42641		5.49702	0.29603	5.49702	0.3671	5.49702	0.46166
5.50901	1.07678	5.50901	0.29801	5.50901	2.78739		5.50901	1.07959	5.50901	2.5445	5.50901	0.42825		5.50901	0.29745	5.50901	0.3702	5.50901	0.46279
5.521	1.08233	5.521	0.30124	5.521	2.80265		5.521	1.08506	5.521	2.56215	5.521	0.4292		5.521	0.29945	5.521	0.37417	5.521	0.46465
5.53299	1.08779	5.53299	0.30462	5.53299	2.8171		5.53299	1.09052	5.53299	2.57975	5.53299	0.43038		5.53299	0.30149	5.53298	0.37829	5.53299	0.46672
5.54498	1.0927	5.54498	0.30885	5.54498	2.82677		5.54498	1.09598	5.54498	2.5971	5.54498	0.43288		5.54498	0.30376	5.54497	0.38327	5.54498	0.47002
5.55696	1.09716	5.55696	0.31299	5.55696	2.83656		5.55696	1.10243	5.55696	2.61419	5.55696	0.4356		5.55696	0.30551	5.55696	0.38799	5.55696	0.47319
5.56895	1.09973	5.56895	0.31675	5.56895	2.84681		5.56895	1.11304	5.56895	2.63014	5.56895	0.43931		5.56895	0.305	5.56895	0.3916	5.56895	0.47576
5.58094	1.10218	5.58094	0.32056	5.58094	2.85671		5.58094	1.12302	5.58094	2.64506	5.58094	0.44278		5.58094	0.30551	5.58094	0.39536	5.58094	0.47826
5.59293	1.10425	5.59293	0.32454	5.59293	2.86546		5.59293	1.13095	5.59293	2.65661	5.59293	0.44546		5.59293	0.30934	5.59293	0.39961	5.59293	0.48055
5.60492	1.10563	5.60492	0.32838	5.60492	2.87573		5.60492	1.13813	5.60492	2.66981	5.60492	0.44803		5.60492	0.31258	5.60491	0.40344	5.60492	0.48293
5.61691	1.10523	5.61691	0.33184	5.61691	2.88988		5.61691	1.14341	5.61691	2.68726	5.61691	0.45031		5.61691	0.3143	5.6169	0.40622	5.61691	0.48555
5.6289	1.10628	5.6289	0.33455	5.6289	2.90394		5.6289	1.14968	5.6289	2.70699	5.6289	0.4536		5.6289	0.31539	5.62889	0.40909	5.6289	0.48786
5.64088	1.11035	5.64088	0.33568	5.64088	2.91779		5.64088	1.158	5.64088	2.73143	5.64088	0.45901		5.64088	0.31518	5.64088	0.41217	5.64088	0.48951
5.65287	1.1142	5.65287	0.33711	5.65287	2.9317		5.65287	1.16557	5.65287	2.75613	5.65287	0.46368		5.65287	0.31591	5.65287	0.4155	5.65287	0.49158
5.66486	1.11768	5.66486	0.33904	5.66486	2.94574		5.66486	1.17182	5.66486	2.78127	5.66486	0.46709		5.66486	0.31827	5.66486	0.41925	5.66486	0.49437
5.67685	1.11895	5.67685	0.3421	5.67685	2.96094		5.67685	1.17747	5.67685	2.80274	5.67685	0.46948		5.67685	0.3216	5.67685	0.4229	5.67685	0.49738
5.68884	1.1171	5.68884	0.34675	5.68884	2.97777		5.68884	1.18226	5.68884	2.81903	5.68884	0.47044		5.68884	0.32632	5.68883	0.42641	5.68884	0.5007
5.70083	1.11668	5.70083	0.35141	5.70083	2.99356		5.70083	1.18777	5.70083	2.83042	5.70083	0.47095		5.70083	0.33087	5.70082	0.4301	5.70083	0.50297
5.71281	1.11794	5.71281	0.35608	5.71281	3.00813		5.71281	1.19414	5.71281	2.83605	5.71281	0.47092		5.71281	0.33522	5.71281	0.43399	5.71281	0.50402
5.7248	1.12059	5.7248	0.36003	5.7248	3.02239		5.7248	1.19838	5.7248	2.84529	5.7248	0.47205		5.7248	0.33632	5.7248	0.43811	5.7248	0.50465
5.73679	1.12459	5.73679	0.36326	5.73679	3.03635		5.73679	1.20052	5.73679	2.85805	5.73679	0.47432		5.73679	0.33422	5.73679	0.44244	5.73679	0.50487
5.74878	1.12909	5.74878	0.36682	5.74878	3.05038		5.74878	1.20396	5.74878	2.87111	5.74878	0.47729		5.74878	0.3347	5.74878	0.44834	5.74878	0.50639
5.76077	1.134	5.76077	0.37066	5.76077	3.06446		5.76077	1.20847	5.76077	2.8844	5.76077	0.48083		5.76077	0.33727	5.76077	0.45554	5.76077	0.50898
5.77276	1.13546	5.77276	0.37554	5.77276	3.08004		5.77276	1.2152	5.77276	2.89854	5.77276	0.48348		5.77276	0.33871	5.77275	0.46088	5.77276	0.5133
5.78475	1.13457	5.78475	0.38114	5.78475	3.09664		5.78475	1.22342	5.78475	2.91327	5.78475	0.48552		5.78475	0.33937	5.78474	0.46496	5.78475	0.5188
5.79673	1.13611	5.79673	0.38496	5.79673	3.1117		5.79673	1.23082	5.79673	2.92508	5.79673	0.48642		5.79673	0.33895	5.79673	0.46925	5.79673	0.52222
5.80872	1.13903	5.80872	0.38778	5.80872	3.12589		5.80872	1.23774	5.80872	2.93525	5.80872	0.48669		5.80872	0.33794	5.80872	0.47366	5.80872	0.52448
5.82071	1.14141	5.82071	0.39121	5.82071	3.13896		5.82071	1.24524	5.82071	2.94872	5.82071	0.48957		5.82071	0.33782	5.82071	0.4779	5.82071	0.52622
5.8327	1.14355	5.8327	0.39493	5.8327	3.15152		5.8327	1.25301	5.8327	2.9637	5.8327	0.49366		5.8327	0.33813	5.8327	0.48205	5.8327	0.52772
5.84469	1.14478	5.84469	0.39899	5.84469	3.16475		5.84469	1.26029	5.84469	2.98703	5.84469	0.5005		5.84469	0.33982	5.84469	0.4873	5.84469	0.53135
5.85668	1.14568	5.85668	0.40318	5.85668	3.17824		5.85668	1.26739	5.85668	3.01345	5.85668	0.50835		5.85668	0.34201	5.85667	0.49295	5.85668	0.53578
5.86867	1.14772	5.86867	0.40689	5.86867	3.19353		5.86867	1.27311	5.86867	3.04249	5.86867	0.51256		5.86867	0.34554	5.86866	0.49844	5.86867	0.54049
5.88065	1.1501	5.88065	0.41046	5.88065	3.20935		5.88065	1.27843	5.88065	3.07229	5.88065	0.51572		5.88065	0.34946	5.88065	0.50389	5.88065	0.54529
5.89264	1.15077	5.89264	0.41415	5.89264	3.2252		5.89264	1.28253	5.89264	3.09892	5.89264	0.51539		5.89264	0.35056	5.89264	0.50818	5.89264	0.54649
5.90463	1.15106	5.90463	0.41786	5.90463	3.24107		5.90463	1.28637	5.90463	3.12486	5.90463	0.5143		5.90463	0.35105	5.90463	0.51222	5.90463	0.5469
5.91662	1.15319	5.91662	0.4228	5.91662	3.2586		5.91662	1.29099	5.91662	3.15247	5.91662	0.51696		5.91662	0.35253	5.91662	0.51649	5.91662	0.54727
5.92861	1.15561	5.92861	0.42793	5.92861	3.27639		5.92861	1.29574	5.92861	3.18035	5.92861	0.5202		5.92861	0.35417	5.92861	0.5208	5.92861	0.54762
5.9406	1.1588	5.9406	0.4361	5.9406	3.29379		5.9406	1.30622	5.9406	3.20407	5.9406	0.52795		5.9406	0.35918	5.94059	0.53005	5.9406	0.55092
5.95259	1.16208	5.95259	0.44456	5.95259	3.31115		5.95259	1.31727	5.95259	3.22737	5.95259	0.53614		5.95259	0.36451	5.95258	0.5398	5.95259	0.55452
5.96457	1.16468	5.96457	0.45806	5.96457	3.32274		5.96457	1.32958	5.96457	3.23539	5.96457	0.54699		5.96457	0.37585	5.96457	0.55456	5.96457	0.56883
5.97656	1.16724	5.97656	0.4718	5.97656	3.33406		5.97656	1.34194	5.97656	3.24269	5.97656	0.55796		5.97656	0.38748	5.97656	0.56957	5.97656	0.58365

## Sheet: Figure 3a
Figure3a	LSV
Sample	L		Sample	D		Sample	DL
Potential V vs. RHE	Current Density mA/cm2	（yEr±）	Potential V vs. RHE	Current Density mA/cm2	（yEr±）	Potential V vs. RHE	Current Density mA/cm2	（yEr±）
-0.1018	-0.63	0.36295	-0.1018	-0.80304	0.43894	-0.1018	-0.72814	0.18114
-0.1008	-0.61406	0.34993	-0.1008	-0.78232	0.42298	-0.1008	-0.71007	0.18032
-0.0998	-0.60222	0.33902	-0.0998	-0.76549	0.40801	-0.0998	-0.69811	0.17848
-0.0988	-0.59147	0.32891	-0.0988	-0.7501	0.39418	-0.0988	-0.68782	0.1761
-0.0978	-0.58172	0.32049	-0.0978	-0.73624	0.38246	-0.0978	-0.67793	0.17369
-0.0968	-0.57218	0.31195	-0.0968	-0.72277	0.37063	-0.0968	-0.66829	0.17134
-0.0958	-0.56342	0.30446	-0.0958	-0.71022	0.3601	-0.0958	-0.65968	0.16897
-0.0948	-0.55539	0.29759	-0.0948	-0.6986	0.35004	-0.0948	-0.6515	0.16705
-0.0938	-0.54748	0.29098	-0.0938	-0.68746	0.34073	-0.0938	-0.64325	0.16488
-0.0928	-0.54004	0.28478	-0.0928	-0.67714	0.33228	-0.0928	-0.63496	0.16317
-0.0918	-0.53326	0.27935	-0.0918	-0.66728	0.32418	-0.0918	-0.62743	0.1611
-0.0908	-0.52631	0.27389	-0.0908	-0.65744	0.3164	-0.0908	-0.62021	0.15939
-0.0898	-0.51973	0.26885	-0.0898	-0.64834	0.309	-0.0898	-0.61339	0.15736
-0.0888	-0.51369	0.26458	-0.0888	-0.63948	0.30203	-0.0888	-0.60654	0.15562
-0.0878	-0.5075	0.26009	-0.0878	-0.63056	0.29505	-0.0878	-0.6	0.15383
-0.0868	-0.50165	0.25583	-0.0868	-0.62206	0.28812	-0.0868	-0.59339	0.15211
-0.0858	-0.49585	0.25182	-0.0858	-0.6138	0.28165	-0.0858	-0.58707	0.15049
-0.0848	-0.49065	0.24825	-0.0848	-0.60637	0.27567	-0.0848	-0.58125	0.14909
-0.0838	-0.48564	0.24488	-0.0838	-0.59901	0.27023	-0.0838	-0.57504	0.14736
-0.0828	-0.48057	0.24142	-0.0828	-0.59185	0.26479	-0.0828	-0.56943	0.14603
-0.0818	-0.47572	0.23813	-0.0818	-0.58514	0.25975	-0.0818	-0.56389	0.14445
-0.0808	-0.47087	0.23497	-0.0808	-0.57853	0.2549	-0.0808	-0.55886	0.14316
-0.0798	-0.46631	0.232	-0.0798	-0.57217	0.25053	-0.0798	-0.55329	0.14173
-0.0788	-0.46177	0.22915	-0.0788	-0.56625	0.24629	-0.0788	-0.54846	0.14031
-0.0778	-0.45713	0.22636	-0.0778	-0.56036	0.24227	-0.0778	-0.54326	0.13892
-0.0768	-0.45307	0.22369	-0.0768	-0.55469	0.23862	-0.0768	-0.53857	0.13786
-0.0758	-0.44889	0.22125	-0.0758	-0.54945	0.2352	-0.0758	-0.53385	0.13636
-0.0748	-0.44458	0.21855	-0.0748	-0.54389	0.2317	-0.0748	-0.5293	0.1352
-0.0738	-0.44066	0.21625	-0.0738	-0.53906	0.22882	-0.0738	-0.52471	0.13405
-0.0728	-0.43679	0.21393	-0.0728	-0.53423	0.22582	-0.0728	-0.52056	0.13289
-0.0718	-0.43302	0.2116	-0.0718	-0.52936	0.22284	-0.0718	-0.5161	0.13166
-0.0708	-0.42932	0.20946	-0.0708	-0.5249	0.22019	-0.0708	-0.5121	0.13072
-0.0698	-0.4255	0.20719	-0.0698	-0.52029	0.21762	-0.0698	-0.50801	0.12955
-0.0688	-0.42201	0.20505	-0.0688	-0.51569	0.21485	-0.0688	-0.50396	0.12828
-0.0678	-0.41863	0.20328	-0.0678	-0.51182	0.21262	-0.0678	-0.50031	0.12717
-0.0668	-0.41519	0.20135	-0.0668	-0.50743	0.21025	-0.0668	-0.49663	0.1261
-0.0658	-0.4117	0.19916	-0.0658	-0.50327	0.20787	-0.0658	-0.49302	0.12487
-0.0648	-0.40853	0.19767	-0.0648	-0.49954	0.20597	-0.0648	-0.48923	0.1238
-0.0638	-0.40524	0.19584	-0.0638	-0.49555	0.20386	-0.0638	-0.4857	0.12303
-0.0628	-0.40216	0.1941	-0.0628	-0.4919	0.20175	-0.0628	-0.48224	0.12172
-0.0618	-0.39918	0.19274	-0.0618	-0.48824	0.19988	-0.0618	-0.47864	0.12065
-0.0608	-0.39623	0.19124	-0.0608	-0.48461	0.19806	-0.0608	-0.47523	0.11988
-0.0598	-0.39338	0.18975	-0.0598	-0.4813	0.19624	-0.0598	-0.47206	0.11908
-0.0588	-0.3904	0.1884	-0.0588	-0.47806	0.19496	-0.0588	-0.46878	0.11822
-0.0578	-0.38756	0.18669	-0.0578	-0.47452	0.19299	-0.0578	-0.46537	0.11721
-0.0568	-0.38446	0.18529	-0.0568	-0.47126	0.19142	-0.0568	-0.46222	0.11657
-0.0558	-0.38182	0.1841	-0.0558	-0.4679	0.1899	-0.0558	-0.45898	0.11546
-0.0548	-0.37931	0.18295	-0.0548	-0.46495	0.18854	-0.0548	-0.45607	0.1147
-0.0538	-0.37644	0.18149	-0.0538	-0.4616	0.18695	-0.0538	-0.45287	0.11399
-0.0528	-0.37394	0.18043	-0.0528	-0.45874	0.18586	-0.0528	-0.45012	0.11331
-0.0518	-0.37134	0.17912	-0.0518	-0.45561	0.18444	-0.0518	-0.44716	0.1124
-0.0508	-0.3687	0.17775	-0.0508	-0.45242	0.18298	-0.0508	-0.44427	0.11183
-0.0498	-0.36622	0.17643	-0.0498	-0.4496	0.18169	-0.0498	-0.44155	0.11092
-0.0488	-0.36364	0.17514	-0.0488	-0.44647	0.18026	-0.0488	-0.43858	0.11006
-0.0478	-0.36097	0.17367	-0.0478	-0.44369	0.17913	-0.0478	-0.43591	0.10939
-0.0468	-0.35872	0.17258	-0.0468	-0.44089	0.17775	-0.0468	-0.43328	0.1084
-0.0458	-0.35627	0.17146	-0.0458	-0.43807	0.17659	-0.0458	-0.43054	0.10783
-0.0448	-0.35396	0.17048	-0.0448	-0.43547	0.17552	-0.0448	-0.42792	0.10696
-0.0438	-0.35184	0.16959	-0.0438	-0.43297	0.17465	-0.0438	-0.4255	0.10637
-0.0428	-0.34953	0.16871	-0.0428	-0.43036	0.17368	-0.0428	-0.42278	0.10554
-0.0418	-0.34748	0.16779	-0.0418	-0.42802	0.17267	-0.0418	-0.42055	0.10486
-0.0408	-0.34518	0.16681	-0.0408	-0.42535	0.17158	-0.0408	-0.41774	0.10387
-0.0398	-0.34307	0.16595	-0.0398	-0.42311	0.17104	-0.0398	-0.41536	0.10337
-0.0388	-0.34086	0.16491	-0.0388	-0.4206	0.16985	-0.0388	-0.41306	0.10278
-0.0378	-0.33872	0.16408	-0.0378	-0.41808	0.16884	-0.0378	-0.41045	0.10201
-0.0368	-0.33671	0.16322	-0.0368	-0.41567	0.16782	-0.0368	-0.40733	0.101
-0.0358	-0.33448	0.16222	-0.0358	-0.41325	0.16685	-0.0358	-0.40862	0.1028
-0.0348	-0.33247	0.16139	-0.0348	-0.41089	0.16594	-0.0348	-0.4025	0.09962
-0.0338	-0.33038	0.1603	-0.0338	-0.4086	0.16499	-0.0338	-0.40295	0.10054
-0.0328	-0.32831	0.15947	-0.0328	-0.40626	0.16409	-0.0328	-0.39948	0.09929
-0.0318	-0.32632	0.15861	-0.0318	-0.40395	0.16304	-0.0318	-0.39659	0.09828
-0.0308	-0.32434	0.1577	-0.0308	-0.40171	0.16226	-0.0308	-0.39622	0.09873
-0.0298	-0.32241	0.15693	-0.0298	-0.39941	0.16136	-0.0298	-0.39216	0.0971
-0.0288	-0.32048	0.15608	-0.0288	-0.39731	0.16054	-0.0288	-0.39101	0.09695
-0.0278	-0.31868	0.15541	-0.0278	-0.39526	0.1599	-0.0278	-0.38905	0.09645
-0.0268	-0.31666	0.15455	-0.0268	-0.39309	0.15917	-0.0268	-0.38609	0.09545
-0.0258	-0.31478	0.15374	-0.0258	-0.39093	0.15817	-0.0258	-0.38495	0.09545
-0.0248	-0.31297	0.15308	-0.0248	-0.38888	0.1575	-0.0248	-0.38215	0.09449
-0.0238	-0.31113	0.15234	-0.0238	-0.38683	0.15672	-0.0238	-0.38028	0.09403
-0.0228	-0.30929	0.15173	-0.0228	-0.3848	0.156	-0.0228	-0.37854	0.09365
-0.0218	-0.30738	0.15078	-0.0218	-0.38271	0.15532	-0.0218	-0.37602	0.09283
-0.0208	-0.30573	0.15024	-0.0208	-0.38072	0.15438	-0.0208	-0.37457	0.0925
-0.0198	-0.30386	0.14944	-0.0198	-0.37876	0.15376	-0.0198	-0.37244	0.09197
-0.0188	-0.30204	0.14864	-0.0188	-0.37659	0.15295	-0.0188	-0.37035	0.09137
-0.0178	-0.30034	0.14804	-0.0178	-0.37481	0.15242	-0.0178	-0.36876	0.09092
-0.0168	-0.29843	0.14721	-0.0168	-0.37265	0.15148	-0.0168	-0.36651	0.09032
-0.0158	-0.29667	0.1464	-0.0158	-0.37061	0.15072	-0.0158	-0.36468	0.08986
-0.0148	-0.29492	0.14557	-0.0148	-0.36864	0.14985	-0.0148	-0.36295	0.08937
-0.0138	-0.29326	0.14503	-0.0138	-0.36671	0.14935	-0.0138	-0.36086	0.08893
-0.0128	-0.29157	0.1444	-0.0128	-0.3647	0.14862	-0.0128	-0.3591	0.08839
-0.0118	-0.28996	0.14382	-0.0118	-0.36295	0.14806	-0.0118	-0.35734	0.08803
-0.0108	-0.28817	0.14305	-0.0108	-0.36084	0.14717	-0.0108	-0.35523	0.08734
-0.0098	-0.28652	0.14245	-0.0098	-0.359	0.14662	-0.0098	-0.35365	0.08712
-0.0088	-0.28488	0.14166	-0.0088	-0.35709	0.14599	-0.0088	-0.35176	0.08659
-0.0078	-0.28326	0.14101	-0.0078	-0.35509	0.14521	-0.0078	-0.34993	0.08609
-0.0068	-0.28163	0.14034	-0.0068	-0.35333	0.14452	-0.0068	-0.34827	0.0857
-0.0058	-0.27989	0.13956	-0.0058	-0.35127	0.14374	-0.0058	-0.34619	0.0851
-0.0048	-0.27839	0.139	-0.0048	-0.3495	0.14308	-0.0048	-0.34464	0.08477
-0.0038	-0.27677	0.13825	-0.0038	-0.34758	0.14223	-0.0038	-0.34295	0.0843
-0.0028	-0.27511	0.13764	-0.0028	-0.34574	0.14175	-0.0028	-0.34097	0.08375
-0.0018	-0.27372	0.13715	-0.0018	-0.34403	0.14104	-0.0018	-0.33946	0.08343
-0.0008	-0.27207	0.13651	-0.0008	-0.34219	0.14049	-0.0008	-0.33755	0.08292
0.0002	-0.2705	0.13587	0.0002	-0.34027	0.13963	0.0002	-0.3359	0.08254
0.0012	-0.26904	0.13531	0.0012	-0.3386	0.13907	0.0012	-0.33427	0.08208
0.0022	-0.26749	0.13476	0.0022	-0.33678	0.13857	0.0022	-0.33238	0.08161
0.0032	-0.26595	0.13422	0.0032	-0.33494	0.13782	0.0032	-0.33083	0.08131
0.0042	-0.26448	0.13357	0.0042	-0.33331	0.13718	0.0042	-0.32914	0.08075
0.0052	-0.26292	0.13298	0.0052	-0.33139	0.13643	0.0052	-0.32733	0.08036
0.0062	-0.26154	0.13246	0.0062	-0.32938	0.13522	0.0062	-0.3258	0.08005
0.0072	-0.25993	0.1317	0.0072	-0.32761	0.13453	0.0072	-0.32412	0.07961
0.0082	-0.25846	0.13124	0.0082	-0.32583	0.13391	0.0082	-0.32235	0.07918
0.0092	-0.25707	0.13054	0.0092	-0.32419	0.13319	0.0092	-0.32088	0.0788
0.0102	-0.25544	0.12985	0.0102	-0.32235	0.13257	0.0102	-0.31904	0.07836
0.0112	-0.25404	0.12927	0.0112	-0.32062	0.13186	0.0112	-0.31753	0.07804
0.0122	-0.25257	0.12855	0.0122	-0.31893	0.13112	0.0122	-0.31584	0.07761
0.0132	-0.25101	0.12797	0.0132	-0.31712	0.13045	0.0132	-0.31414	0.07729
0.0142	-0.2496	0.12732	0.0142	-0.31545	0.12978	0.0142	-0.31267	0.07687
0.0152	-0.2481	0.1267	0.0152	-0.3137	0.12917	0.0152	-0.31089	0.07653
0.0162	-0.2466	0.12607	0.0162	-0.31195	0.12844	0.0162	-0.30926	0.07619
0.0172	-0.24535	0.12549	0.0172	-0.31037	0.12789	0.0172	-0.30782	0.07573
0.0182	-0.2438	0.12493	0.0182	-0.30865	0.12728	0.0182	-0.30606	0.07543
0.0192	-0.24249	0.12452	0.0192	-0.30707	0.12663	0.0192	-0.30444	0.07501
0.0202	-0.24117	0.12395	0.0202	-0.30545	0.12607	0.0202	-0.30288	0.07458
0.0212	-0.23967	0.12339	0.0212	-0.30375	0.1255	0.0212	-0.30129	0.07433
0.0222	-0.23845	0.12291	0.0222	-0.30223	0.12495	0.0222	-0.29979	0.07394
0.0232	-0.23706	0.12241	0.0232	-0.30059	0.1244	0.0232	-0.29808	0.07359
0.0242	-0.23562	0.1219	0.0242	-0.29887	0.12376	0.0242	-0.29647	0.0732
0.0252	-0.23441	0.12148	0.0252	-0.29738	0.12328	0.0252	-0.295	0.07283
0.0262	-0.23295	0.12094	0.0262	-0.29573	0.12268	0.0262	-0.29336	0.0726
0.0272	-0.23165	0.1204	0.0272	-0.29407	0.12206	0.0272	-0.29181	0.07208
0.0282	-0.23025	0.11983	0.0282	-0.29241	0.12155	0.0282	-0.29022	0.0719
0.0292	-0.22884	0.1193	0.0292	-0.29074	0.12087	0.0292	-0.28858	0.0715
0.0302	-0.22767	0.11883	0.0302	-0.28926	0.12039	0.0302	-0.28719	0.07114
0.0312	-0.22628	0.11828	0.0312	-0.28758	0.1198	0.0312	-0.28558	0.07083
0.0322	-0.22485	0.11772	0.0322	-0.28585	0.11916	0.0322	-0.28393	0.07041
0.0332	-0.22367	0.11725	0.0332	-0.28436	0.1187	0.0332	-0.28249	0.07017
0.0342	-0.22219	0.11667	0.0342	-0.28264	0.11805	0.0342	-0.2809	0.06987
0.0352	-0.22091	0.11611	0.0352	-0.28106	0.11749	0.0352	-0.27945	0.06945
0.0362	-0.21969	0.11556	0.0362	-0.27946	0.11687	0.0362	-0.27802	0.06921
0.0372	-0.21819	0.11504	0.0372	-0.27778	0.11634	0.0372	-0.27637	0.06886
0.0382	-0.21703	0.11456	0.0382	-0.27626	0.11573	0.0382	-0.27498	0.0685
0.0392	-0.21579	0.11409	0.0392	-0.2747	0.11531	0.0392	-0.27352	0.06819
0.0402	-0.21439	0.11355	0.0402	-0.2731	0.11475	0.0402	-0.27191	0.06779
0.0412	-0.21314	0.11301	0.0412	-0.27148	0.11413	0.0412	-0.27051	0.06758
0.0422	-0.21184	0.11255	0.0422	-0.2699	0.11363	0.0422	-0.26897	0.06721
0.0432	-0.21057	0.11207	0.0432	-0.26839	0.11309	0.0432	-0.26755	0.06688
0.0442	-0.20937	0.11163	0.0442	-0.26687	0.11257	0.0442	-0.26609	0.06652
0.0452	-0.208	0.11108	0.0452	-0.26522	0.11204	0.0452	-0.26459	0.06626
0.0462	-0.20678	0.11061	0.0462	-0.26375	0.11148	0.0462	-0.26318	0.0659
0.0472	-0.20561	0.11016	0.0472	-0.2622	0.11099	0.0472	-0.2617	0.06562
0.0482	-0.20422	0.1096	0.0482	-0.26056	0.11043	0.0482	-0.26019	0.06525
0.0492	-0.20304	0.10905	0.0492	-0.25909	0.10979	0.0492	-0.25888	0.06499
0.0502	-0.20168	0.10846	0.0502	-0.2574	0.10925	0.0502	-0.25732	0.0647
0.0512	-0.20042	0.10798	0.0512	-0.25592	0.10871	0.0512	-0.25581	0.06427
0.0522	-0.19916	0.10737	0.0522	-0.25435	0.10806	0.0522	-0.25456	0.06409
0.0532	-0.19784	0.10684	0.0532	-0.25272	0.10753	0.0532	-0.25299	0.06373
0.0542	-0.19658	0.10631	0.0542	-0.25121	0.10695	0.0542	-0.25148	0.0634
0.0552	-0.19541	0.10583	0.0552	-0.24971	0.1064	0.0552	-0.25021	0.06315
0.0562	-0.19409	0.10529	0.0562	-0.24807	0.10585	0.0562	-0.24865	0.06269
0.0572	-0.19292	0.10485	0.0572	-0.24657	0.10535	0.0572	-0.24729	0.06251
0.0582	-0.1916	0.10424	0.0582	-0.24494	0.10474	0.0582	-0.2458	0.06219
0.0592	-0.19031	0.10359	0.0592	-0.24338	0.10416	0.0592	-0.24437	0.06181
0.0602	-0.18916	0.10309	0.0602	-0.24189	0.10358	0.0602	-0.2431	0.0616
0.0612	-0.18782	0.10254	0.0612	-0.24035	0.10302	0.0612	-0.24152	0.06128
0.0622	-0.18666	0.10198	0.0622	-0.23885	0.10243	0.0622	-0.24022	0.06092
0.0632	-0.18532	0.10139	0.0632	-0.23726	0.1018	0.0632	-0.2388	0.06073
0.0642	-0.18411	0.10086	0.0642	-0.23577	0.10131	0.0642	-0.23726	0.06034
0.0652	-0.18293	0.10034	0.0652	-0.23427	0.10068	0.0652	-0.236	0.06005
0.0662	-0.1816	0.09979	0.0662	-0.23271	0.10017	0.0662	-0.23451	0.05984
0.0672	-0.18039	0.09926	0.0672	-0.2312	0.09962	0.0672	-0.23299	0.05941
0.0682	-0.17925	0.09873	0.0682	-0.22975	0.09904	0.0682	-0.23176	0.05925
0.0692	-0.17795	0.09819	0.0692	-0.22817	0.09855	0.0692	-0.23026	0.05886
0.0702	-0.17677	0.09764	0.0702	-0.22676	0.09803	0.0702	-0.22884	0.05855
0.0712	-0.17557	0.09723	0.0712	-0.22528	0.09746	0.0712	-0.22748	0.05834
0.0722	-0.17438	0.09666	0.0722	-0.22372	0.097	0.0722	-0.22601	0.05795
0.0732	-0.1732	0.09613	0.0732	-0.22235	0.09644	0.0732	-0.22475	0.05772
0.0742	-0.1719	0.09564	0.0742	-0.22075	0.09593	0.0742	-0.22316	0.05745
0.0752	-0.17076	0.0951	0.0752	-0.21931	0.09542	0.0752	-0.22188	0.05711
0.0762	-0.16954	0.09457	0.0762	-0.21784	0.09486	0.0762	-0.2205	0.05689
0.0772	-0.16831	0.09407	0.0772	-0.2163	0.09433	0.0772	-0.21905	0.05653
0.0782	-0.16719	0.09358	0.0782	-0.21494	0.09385	0.0782	-0.2177	0.05627
0.0792	-0.1659	0.093	0.0792	-0.2133	0.09322	0.0792	-0.21628	0.05598
0.0802	-0.16474	0.09249	0.0802	-0.2119	0.09278	0.0802	-0.21482	0.05569
0.0812	-0.16362	0.09201	0.0812	-0.21053	0.09233	0.0812	-0.21353	0.05541
0.0822	-0.16238	0.09146	0.0822	-0.20898	0.09173	0.0822	-0.21206	0.05515
0.0832	-0.16121	0.09089	0.0832	-0.20752	0.09125	0.0832	-0.21073	0.05484
0.0842	-0.16004	0.09037	0.0842	-0.20609	0.09069	0.0842	-0.20933	0.05452
0.0852	-0.15884	0.08989	0.0852	-0.20461	0.09023	0.0852	-0.20792	0.0543
0.0862	-0.15769	0.08939	0.0862	-0.20316	0.08974	0.0862	-0.20652	0.05396
0.0872	-0.15652	0.08889	0.0872	-0.20177	0.08923	0.0872	-0.20521	0.05364
0.0882	-0.15537	0.0884	0.0882	-0.20032	0.08873	0.0882	-0.20381	0.0534
0.0892	-0.15428	0.08788	0.0892	-0.19895	0.08827	0.0892	-0.20249	0.05304
0.0902	-0.15299	0.08737	0.0902	-0.19742	0.08774	0.0902	-0.20107	0.05279
0.0912	-0.1519	0.08689	0.0912	-0.19607	0.0873	0.0912	-0.19977	0.05252
0.0922	-0.15076	0.08638	0.0922	-0.19461	0.08679	0.0922	-0.19834	0.05221
0.0932	-0.14956	0.0859	0.0932	-0.19316	0.08633	0.0932	-0.19696	0.05194
0.0942	-0.14849	0.08539	0.0942	-0.19183	0.08585	0.0942	-0.19575	0.05161
0.0952	-0.14733	0.08488	0.0952	-0.19044	0.08533	0.0952	-0.19426	0.05131
0.0962	-0.14616	0.08438	0.0962	-0.18898	0.08487	0.0962	-0.1929	0.05103
0.0972	-0.14505	0.08388	0.0972	-0.18768	0.0844	0.0972	-0.19165	0.05075
0.0982	-0.14386	0.08333	0.0982	-0.18617	0.0838	0.0982	-0.19014	0.05042
0.0992	-0.14275	0.08284	0.0992	-0.18486	0.08337	0.0992	-0.18894	0.05018
0.1002	-0.14167	0.08233	0.1002	-0.18347	0.08291	0.1002	-0.18759	0.04983
0.1012	-0.14045	0.08183	0.1012	-0.18201	0.0824	0.1012	-0.18617	0.04955
0.1022	-0.13939	0.08132	0.1022	-0.18073	0.08194	0.1022	-0.1849	0.04924
0.1032	-0.13825	0.08078	0.1032	-0.17931	0.08142	0.1032	-0.18349	0.0489
0.1042	-0.13707	0.08028	0.1042	-0.1779	0.08093	0.1042	-0.18213	0.04862
0.1052	-0.13595	0.07974	0.1052	-0.17655	0.08046	0.1052	-0.18076	0.04831
0.1062	-0.13481	0.07921	0.1062	-0.17513	0.07996	0.1062	-0.1794	0.04804
0.1072	-0.13374	0.07877	0.1072	-0.17381	0.07948	0.1072	-0.17815	0.04773
0.1082	-0.13265	0.07819	0.1082	-0.17248	0.07898	0.1082	-0.17682	0.04736
0.1092	-0.13148	0.07765	0.1092	-0.17105	0.07849	0.1092	-0.17545	0.04712
0.1102	-0.13042	0.07715	0.1102	-0.16976	0.07801	0.1102	-0.17421	0.04679
0.1112	-0.12933	0.07663	0.1112	-0.16841	0.07755	0.1112	-0.17285	0.04649
0.1122	-0.12819	0.07609	0.1122	-0.16701	0.07701	0.1122	-0.17149	0.04619
0.1132	-0.12718	0.07561	0.1132	-0.1658	0.0766	0.1132	-0.17028	0.04589
0.1142	-0.12597	0.07504	0.1142	-0.16433	0.0761	0.1142	-0.16881	0.04559
0.1152	-0.12489	0.07454	0.1152	-0.16301	0.07565	0.1152	-0.16754	0.04526
0.1162	-0.12385	0.07406	0.1162	-0.1618	0.07515	0.1162	-0.16629	0.04495
0.1172	-0.1227	0.07345	0.1172	-0.16035	0.07465	0.1172	-0.16485	0.04464
0.1182	-0.12165	0.07295	0.1182	-0.15905	0.07417	0.1182	-0.16359	0.04432
0.1192	-0.12061	0.07244	0.1192	-0.15777	0.0737	0.1192	-0.1623	0.04403
0.1202	-0.11949	0.0719	0.1202	-0.1564	0.0732	0.1202	-0.16096	0.04372
0.1212	-0.11846	0.07138	0.1212	-0.1552	0.07275	0.1212	-0.15973	0.04341
0.1222	-0.11734	0.07088	0.1222	-0.1538	0.07226	0.1222	-0.1583	0.04306
0.1232	-0.11629	0.07035	0.1232	-0.15252	0.07179	0.1232	-0.15705	0.04278
0.1242	-0.11526	0.06979	0.1242	-0.15127	0.07129	0.1242	-0.15584	0.04244
0.1252	-0.11413	0.06926	0.1252	-0.1499	0.07081	0.1252	-0.15445	0.04215
0.1262	-0.11315	0.06877	0.1262	-0.14873	0.07042	0.1262	-0.15324	0.04184
0.1272	-0.11207	0.06817	0.1272	-0.14736	0.06988	0.1272	-0.15188	0.0415
0.1282	-0.11095	0.06765	0.1282	-0.14606	0.06942	0.1282	-0.15058	0.04118
0.1292	-0.10999	0.06718	0.1292	-0.14491	0.06901	0.1292	-0.14941	0.04089
0.1302	-0.10889	0.06665	0.1302	-0.14355	0.06851	0.1302	-0.14798	0.04056
0.1312	-0.10781	0.06608	0.1312	-0.14225	0.06799	0.1312	-0.14672	0.04027
0.1322	-0.10688	0.06559	0.1322	-0.1411	0.06758	0.1322	-0.14548	0.03987
0.1332	-0.10576	0.06507	0.1332	-0.13974	0.06705	0.1332	-0.14412	0.03961
0.1342	-0.10478	0.06455	0.1342	-0.13859	0.06658	0.1342	-0.14292	0.03925
0.1352	-0.10376	0.06403	0.1352	-0.13738	0.06617	0.1352	-0.14162	0.03892
0.1362	-0.10272	0.06354	0.1362	-0.13605	0.06569	0.1362	-0.14032	0.03863
0.1372	-0.10175	0.06302	0.1372	-0.13494	0.06524	0.1372	-0.13915	0.03829
0.1382	-0.10068	0.06242	0.1382	-0.1336	0.06473	0.1382	-0.13779	0.03797
0.1392	-0.09971	0.06197	0.1392	-0.1324	0.06425	0.1392	-0.13664	0.03766
0.1402	-0.09873	0.06147	0.1402	-0.13126	0.06389	0.1402	-0.13537	0.03734
0.1412	-0.09767	0.06091	0.1412	-0.12997	0.06339	0.1412	-0.13404	0.03696
0.1422	-0.09674	0.06039	0.1422	-0.12879	0.06288	0.1422	-0.1329	0.03664
0.1432	-0.09573	0.0599	0.1432	-0.12757	0.06252	0.1432	-0.1316	0.03635
0.1442	-0.09469	0.05938	0.1442	-0.12632	0.06198	0.1442	-0.13031	0.03605
0.1452	-0.0938	0.05886	0.1452	-0.12523	0.06159	0.1452	-0.12918	0.03564
0.1462	-0.09278	0.05835	0.1462	-0.12399	0.06112	0.1462	-0.1279	0.03536
0.1472	-0.0918	0.05786	0.1472	-0.12284	0.06069	0.1472	-0.1267	0.03504
0.1482	-0.09087	0.05735	0.1482	-0.1217	0.06024	0.1482	-0.12552	0.03473
0.1492	-0.08986	0.05681	0.1492	-0.12044	0.05974	0.1492	-0.12425	0.03438
0.1502	-0.08898	0.05639	0.1502	-0.11938	0.05934	0.1502	-0.12314	0.03406
0.1512	-0.08802	0.05586	0.1512	-0.11822	0.05893	0.1512	-0.12189	0.03371
0.1522	-0.08701	0.05533	0.1522	-0.11701	0.05846	0.1522	-0.12062	0.03339
0.1532	-0.0861	0.05476	0.1532	-0.11585	0.05794	0.1532	-0.11949	0.03307
0.1542	-0.08512	0.05427	0.1542	-0.11466	0.05751	0.1542	-0.11823	0.03279
0.1552	-0.08417	0.05373	0.1552	-0.11351	0.05708	0.1552	-0.11704	0.03239
0.1562	-0.08325	0.0533	0.1562	-0.11243	0.05667	0.1562	-0.11589	0.03213
0.1572	-0.08229	0.05278	0.1572	-0.11125	0.0562	0.1572	-0.11466	0.03184
0.1582	-0.08145	0.05231	0.1582	-0.11022	0.05583	0.1582	-0.11359	0.03149
0.1592	-0.0805	0.05181	0.1592	-0.10909	0.05537	0.1592	-0.11239	0.03115
0.1602	-0.07954	0.05131	0.1602	-0.10791	0.05494	0.1602	-0.11115	0.03088
0.1612	-0.0787	0.05081	0.1612	-0.10687	0.05449	0.1612	-0.11007	0.0305
0.1622	-0.07775	0.05031	0.1622	-0.10571	0.05405	0.1622	-0.10886	0.03019
0.1632	-0.07685	0.04976	0.1632	-0.1046	0.0536	0.1632	-0.10775	0.02985
0.1642	-0.07606	0.04933	0.1642	-0.1036	0.05322	0.1642	-0.10669	0.02953
0.1652	-0.07509	0.04882	0.1652	-0.10244	0.05276	0.1652	-0.10545	0.02926
0.1662	-0.07424	0.04834	0.1662	-0.10135	0.05234	0.1662	-0.10436	0.02892
0.1672	-0.07339	0.04788	0.1672	-0.10037	0.05196	0.1672	-0.1032	0.02861
0.1682	-0.07244	0.04733	0.1682	-0.09915	0.05145	0.1682	-0.10208	0.02831
0.1692	-0.0716	0.04691	0.1692	-0.09813	0.05105	0.1692	-0.10093	0.02801
0.1702	-0.07071	0.0464	0.1702	-0.0971	0.0507	0.1702	-0.09982	0.02772
0.1712	-0.06987	0.0459	0.1712	-0.096	0.05018	0.1712	-0.09873	0.02737
0.1722	-0.06905	0.04546	0.1722	-0.09501	0.04979	0.1722	-0.09768	0.02712
0.1732	-0.06815	0.04497	0.1732	-0.09398	0.04946	0.1732	-0.09652	0.02681
0.1742	-0.06734	0.04447	0.1742	-0.09289	0.04894	0.1742	-0.09548	0.0265
0.1752	-0.06651	0.04402	0.1752	-0.09192	0.04859	0.1752	-0.09439	0.02622
0.1762	-0.06565	0.04357	0.1762	-0.09082	0.04815	0.1762	-0.09326	0.02588
0.1772	-0.06489	0.04309	0.1772	-0.08986	0.0477	0.1772	-0.0923	0.0256
0.1782	-0.06402	0.04263	0.1782	-0.0888	0.04736	0.1782	-0.09111	0.02533
0.1792	-0.06319	0.04213	0.1792	-0.08775	0.04689	0.1792	-0.09009	0.02505
0.1802	-0.06242	0.04169	0.1802	-0.08681	0.0465	0.1802	-0.08909	0.02476
0.1812	-0.06156	0.04122	0.1812	-0.08573	0.04614	0.1812	-0.08794	0.02447
0.1822	-0.0607	0.04067	0.1822	-0.08469	0.04557	0.1822	-0.0869	0.02421
0.1832	-0.05996	0.04022	0.1832	-0.08378	0.04528	0.1832	-0.08593	0.02391
0.1842	-0.05914	0.03984	0.1842	-0.08278	0.04483	0.1842	-0.08481	0.02363
0.1852	-0.05837	0.03935	0.1852	-0.08181	0.04445	0.1852	-0.08384	0.02335
0.1862	-0.05755	0.03894	0.1862	-0.08084	0.04413	0.1862	-0.08279	0.02311
0.1872	-0.0568	0.03849	0.1872	-0.07987	0.04366	0.1872	-0.0818	0.02282
0.1882	-0.05605	0.03805	0.1882	-0.07885	0.04317	0.1882	-0.08083	0.02256
0.1892	-0.05525	0.0376	0.1892	-0.07794	0.04289	0.1892	-0.07977	0.02233
0.1902	-0.05454	0.03717	0.1902	-0.07707	0.04254	0.1902	-0.07888	0.02204
0.1912	-0.05377	0.03666	0.1912	-0.076	0.04204	0.1912	-0.07783	0.02174
0.1922	-0.05299	0.03625	0.1922	-0.07507	0.04166	0.1922	-0.07682	0.02155
0.1932	-0.0523	0.03582	0.1932	-0.07425	0.04137	0.1932	-0.07594	0.02125
0.1942	-0.0515	0.03539	0.1942	-0.07322	0.04095	0.1942	-0.07486	0.02095
0.1952	-0.0508	0.03499	0.1952	-0.07225	0.04051	0.1952	-0.07392	0.02075
0.1962	-0.05011	0.03451	0.1962	-0.07139	0.04013	0.1962	-0.07301	0.02047
0.1972	-0.04932	0.03408	0.1972	-0.07045	0.03982	0.1972	-0.07201	0.02024
0.1982	-0.04865	0.03366	0.1982	-0.06953	0.03939	0.1982	-0.0711	0.01995
0.1992	-0.04789	0.03318	0.1992	-0.06856	0.03893	0.1992	-0.07015	0.01973
0.2002	-0.04715	0.03276	0.2002	-0.06772	0.03868	0.2002	-0.06922	0.01952
0.2012	-0.04654	0.03236	0.2012	-0.06682	0.03821	0.2012	-0.06843	0.01927
0.2022	-0.04576	0.03196	0.2022	-0.06586	0.0378	0.2022	-0.06735	0.01903
0.2032	-0.04512	0.0316	0.2032	-0.06509	0.03761	0.2032	-0.06649	0.0188
0.2042	-0.04444	0.03111	0.2042	-0.0642	0.0372	0.2042	-0.06565	0.01856
0.2052	-0.04368	0.03065	0.2052	-0.0632	0.0367	0.2052	-0.06466	0.01833
0.2062	-0.04303	0.03023	0.2062	-0.06242	0.03641	0.2062	-0.06383	0.01809
0.2072	-0.04232	0.02981	0.2072	-0.06149	0.03603	0.2072	-0.06292	0.01789
0.2082	-0.04166	0.02944	0.2082	-0.06061	0.03563	0.2082	-0.06199	0.01769
0.2092	-0.04105	0.02906	0.2092	-0.05983	0.03527	0.2092	-0.06124	0.01743
0.2102	-0.0403	0.0286	0.2102	-0.05887	0.03486	0.2102	-0.0603	0.01724
0.2112	-0.03966	0.0282	0.2112	-0.05805	0.03457	0.2112	-0.05946	0.01699
0.2122	-0.03907	0.02786	0.2122	-0.05727	0.03422	0.2122	-0.05863	0.01676
0.2132	-0.03835	0.02741	0.2132	-0.05627	0.03368	0.2132	-0.0577	0.01655
0.2142	-0.03781	0.02708	0.2142	-0.05564	0.0335	0.2142	-0.05698	0.01634
0.2152	-0.03713	0.0266	0.2152	-0.0547	0.03302	0.2152	-0.05614	0.01616
0.2162	-0.03645	0.02623	0.2162	-0.05384	0.03279	0.2162	-0.05523	0.01593
0.2172	-0.03587	0.02583	0.2172	-0.05307	0.03237	0.2172	-0.05447	0.01573
0.2182	-0.03516	0.02537	0.2182	-0.05215	0.03197	0.2182	-0.05362	0.01555
0.2192	-0.03465	0.02515	0.2192	-0.05148	0.03174	0.2192	-0.0528	0.01532
0.2202	-0.03402	0.02474	0.2202	-0.05063	0.03138	0.2202	-0.05205	0.01516
0.2212	-0.03331	0.0242	0.2212	-0.0497	0.03093	0.2212	-0.05125	0.01494
0.2222	-0.0328	0.0239	0.2222	-0.04912	0.03078	0.2222	-0.05049	0.0147
0.2232	-0.03218	0.02355	0.2232	-0.0482	0.03031	0.2232	-0.04964	0.01451
0.2242	-0.03156	0.02315	0.2242	-0.04745	0.03001	0.2242	-0.04891	0.01438
0.2252	-0.03099	0.02274	0.2252	-0.04662	0.02959	0.2252	-0.04814	0.01413
0.2262	-0.0304	0.02243	0.2262	-0.04584	0.02933	0.2262	-0.0473	0.01394
0.2272	-0.02984	0.0221	0.2272	-0.0451	0.02895	0.2272	-0.04653	0.01373
0.2282	-0.02928	0.02167	0.2282	-0.04431	0.02858	0.2282	-0.04588	0.01357
0.2292	-0.02865	0.02134	0.2292	-0.04352	0.0283	0.2292	-0.04502	0.01335
0.2302	-0.02813	0.02098	0.2302	-0.04281	0.02801	0.2302	-0.04435	0.0132
0.2312	-0.02758	0.02065	0.2312	-0.0421	0.02768	0.2312	-0.04365	0.01304
0.2322	-0.02697	0.02025	0.2322	-0.04127	0.02734	0.2322	-0.04286	0.01281
0.2332	-0.02639	0.01988	0.2332	-0.04046	0.02692	0.2332	-0.04212	0.01263
0.2342	-0.0258	0.01953	0.2342	-0.03968	0.02663	0.2342	-0.04143	0.01249
0.2352	-0.02535	0.01926	0.2352	-0.039	0.02629	0.2352	-0.04073	0.01229
0.2362	-0.02482	0.0189	0.2362	-0.03838	0.02612	0.2362	-0.04007	0.01212
0.2372	-0.02422	0.01851	0.2372	-0.03754	0.02572	0.2372	-0.03927	0.01194
0.2382	-0.02374	0.01823	0.2382	-0.03693	0.02553	0.2382	-0.0387	0.0118
0.2392	-0.02323	0.01793	0.2392	-0.03613	0.02507	0.2392	-0.03802	0.01164
0.2402	-0.02264	0.01752	0.2402	-0.03545	0.0249	0.2402	-0.03729	0.01145
0.2412	-0.0222	0.01724	0.2412	-0.03477	0.02467	0.2412	-0.03673	0.01133
0.2422	-0.02156	0.01684	0.2422	-0.03394	0.02416	0.2422	-0.03595	0.01112
0.2432	-0.02109	0.01656	0.2432	-0.03323	0.02394	0.2432	-0.0353	0.01094
0.2442	-0.02066	0.01631	0.2442	-0.03271	0.02374	0.2442	-0.03471	0.01081
0.2452	-0.02013	0.01605	0.2452	-0.0319	0.02337	0.2452	-0.03396	0.01063
0.2462	-0.01963	0.01571	0.2462	-0.03122	0.0231	0.2462	-0.03335	0.01044
0.2472	-0.01912	0.01536	0.2472	-0.03058	0.0228	0.2472	-0.03278	0.01034
0.2482	-0.01857	0.01501	0.2482	-0.02973	0.02254	0.2482	-0.03207	0.01017
0.2492	-0.01815	0.01478	0.2492	-0.02922	0.0223	0.2492	-0.0315	0.00999
0.2502	-0.0176	0.01446	0.2502	-0.02846	0.02195	0.2502	-0.03079	0.00984
0.2512	-0.01713	0.01418	0.2512	-0.02768	0.02161	0.2512	-0.03027	0.00973
0.2522	-0.01672	0.01395	0.2522	-0.02726	0.02158	0.2522	-0.02968	0.00954
0.2532	-0.01617	0.01361	0.2532	-0.02643	0.02122	0.2532	-0.02898	0.00937
0.2542	-0.01574	0.01337	0.2542	-0.0259	0.02108	0.2542	-0.0285	0.00928
0.2552	-0.01527	0.01308	0.2552	-0.02517	0.02069	0.2552	-0.02778	0.00905
0.2562	-0.0148	0.01286	0.2562	-0.02453	0.02058	0.2562	-0.02724	0.00897
0.2572	-0.01435	0.01255	0.2572	-0.02386	0.02026	0.2572	-0.02672	0.00881
0.2582	-0.01383	0.01231	0.2582	-0.02318	0.01992	0.2582	-0.02604	0.00868
0.2592	-0.01343	0.01213	0.2592	-0.02254	0.01959	0.2592	-0.02545	0.00851
0.2602	-0.01302	0.01186	0.2602	-0.02199	0.01956	0.2602	-0.025	0.0084
0.2612	-0.01251	0.01162	0.2612	-0.02129	0.0193	0.2612	-0.02433	0.00824
0.2622	-0.01208	0.0114	0.2622	-0.02066	0.01906	0.2622	-0.02381	0.00813
0.2632	-0.01164	0.01118	0.2632	-0.02007	0.01884	0.2632	-0.02325	0.00798
0.2642	-0.01114	0.01092	0.2642	-0.01936	0.01864	0.2642	-0.02266	0.00783
0.2652	-0.01086	0.0108	0.2652	-0.01888	0.01846	0.2652	-0.02224	0.00773
0.2662	-0.01035	0.01059	0.2662	-0.01824	0.01823	0.2662	-0.02155	0.00756
0.2672	-0.00992	0.01037	0.2672	-0.01766	0.01806	0.2672	-0.02108	0.00745
0.2682	-0.00949	0.01017	0.2682	-0.01699	0.01789	0.2682	-0.02056	0.00733
0.2692	-0.00903	0.01002	0.2692	-0.01632	0.01767	0.2692	-0.01995	0.0072
0.2702	-0.00867	0.00989	0.2702	-0.01591	0.01756	0.2702	-0.0195	0.00706
0.2712	-0.00822	0.00969	0.2712	-0.01515	0.01742	0.2712	-0.01895	0.00692
0.2722	-0.0078	0.00954	0.2722	-0.01452	0.01699	0.2722	-0.0184	0.00684
0.2732	-0.00742	0.00941	0.2732	-0.014	0.01694	0.2732	-0.018	0.00671
0.2742	-0.00699	0.00925	0.2742	-0.01342	0.01686	0.2742	-0.01742	0.00668
0.2752	-0.0066	0.00915	0.2752	-0.01284	0.01664	0.2752	-0.01691	0.00645
0.2762	-0.00623	0.00904	0.2762	-0.01231	0.01644	0.2762	-0.01647	0.00635
0.2772	-0.00577	0.0089	0.2772	-0.01169	0.01645	0.2772	-0.01591	0.00623
0.2782	-0.00541	0.00882	0.2782	-0.01114	0.0163	0.2782	-0.01545	0.00611
0.2792	-0.00504	0.00873	0.2792	-0.01049	0.01592	0.2792	-0.01496	0.00605
0.2802	-0.0046	0.00865	0.2802	-0.00993	0.01587	0.2802	-0.01451	0.00594
0.2812	-0.0042	0.0086	0.2812	-0.00935	0.01575	0.2812	-0.01402	0.00581
0.2822	-0.0038	0.00854	0.2822	-0.00885	0.01574	0.2822	-0.01345	0.00568
0.2832	-0.00348	0.00844	0.2832	-0.00829	0.01563	0.2832	-0.01306	0.00563
0.2842	-0.00305	0.00844	0.2842	-0.00772	0.0155	0.2842	-0.01251	0.00547
0.2852	-0.00267	0.00839	0.2852	-0.00713	0.01538	0.2852	-0.0121	0.00544
0.2862	-0.00233	0.00838	0.2862	-0.00669	0.01532	0.2862	-0.01168	0.00533
0.2872	-0.00194	0.00836	0.2872	-0.00602	0.01507	0.2872	-0.01114	0.0052
0.2882	-0.00154	0.00835	0.2882	-0.0055	0.01508	0.2882	-0.01069	0.00511
0.2892	-0.0012	0.00838	0.2892	-0.00495	0.01501	0.2892	-0.01031	0.00505
0.2902	-0.000739786	0.00843	0.2902	-0.00439	0.01489	0.2902	-0.0098	0.00494
0.2912	-0.000381857	0.0084	0.2912	-0.00387	0.01495	0.2912	-0.00934	0.0049
0.2922	-0.0001505	0.0084	0.2922	-0.00346	0.01488	0.2922	-0.00902	0.00483
0.2932	0.000316321	0.00846	0.2932	-0.00278	0.01471	0.2932	-0.00844	0.00471
0.2942	0.000613214	0.00845	0.2942	-0.00246	0.01479	0.2942	-0.00809	0.00468
0.2952	0.000957529	0.00849	0.2952	-0.00186	0.01474	0.2952	-0.00766	0.00459
0.2962	0.0014	0.00859	0.2962	-0.00131	0.01461	0.2962	-0.00717	0.00449
0.2972	0.00176	0.00869	0.2972	-0.000763786	0.01461	0.2972	-0.00678	0.00444
0.2982	0.0021	0.00868	0.2982	-0.000241246	0.01461	0.2982	-0.00635	0.00436
0.2992	0.00248	0.00878	0.2992	0.000255929	0.01461	0.2992	-0.00594	0.00431
0.3002	0.00277	0.00879	0.3002	0.000747821	0.01448	0.3002	-0.00558	0.00428
0.3012	0.00314	0.00888	0.3012	0.00113	0.01466	0.3012	-0.00509	0.00421
0.3022	0.00351	0.00908	0.3022	0.00177	0.01452	0.3022	-0.0047	0.00419
0.3032	0.00381	0.00907	0.3032	0.00214	0.01452	0.3032	-0.00435	0.00413
0.3042	0.00419	0.0092	0.3042	0.00279	0.01458	0.3042	-0.00385	0.00406
0.3052	0.00446	0.00924	0.3052	0.00313	0.01453	0.3052	-0.00353	0.00404
0.3062	0.00487	0.00933	0.3062	0.00372	0.01457	0.3062	-0.00306	0.00397
0.3072	0.00525	0.00957	0.3072	0.00424	0.01467	0.3072	-0.00269	0.00395
0.3082	0.00552	0.00961	0.3082	0.00467	0.01457	0.3082	-0.00233	0.00395
0.3092	0.00591	0.00969	0.3092	0.00514	0.01469	0.3092	-0.00194	0.00389
0.3102	0.00629	0.00992	0.3102	0.00569	0.01472	0.3102	-0.0015	0.00383
0.3112	0.00651	0.00982	0.3112	0.00606	0.01463	0.3112	-0.00116	0.00388
0.3122	0.00689	0.00995	0.3122	0.00654	0.01471	0.3122	-0.000760896	0.00381
0.3132	0.00723	0.01021	0.3132	0.00713	0.01488	0.3132	-0.000415964	0.00378
0.3142	0.00751	0.01009	0.3142	0.00762	0.01467	0.3142	1.88786e-05	0.00377
0.3152	0.00786	0.01025	0.3152	0.00799	0.01488	0.3152	0.000320707	0.00379
0.3162	0.00816	0.0104	0.3162	0.00835	0.01496	0.3162	0.000675464	0.00382
0.3172	0.00851	0.01048	0.3172	0.0089	0.01481	0.3172	0.00113	0.0038
0.3182	0.00877	0.01055	0.3182	0.00919	0.01508	0.3182	0.00146	0.00382
0.3192	0.00915	0.01074	0.3192	0.00975	0.01513	0.3192	0.00187	0.00373
0.3202	0.00954	0.01091	0.3202	0.01027	0.01514	0.3202	0.00231	0.00383
0.3212	0.00983	0.0111	0.3212	0.01085	0.01528	0.3212	0.00253	0.0038
0.3222	0.01016	0.01107	0.3222	0.01127	0.01515	0.3222	0.00293	0.00375
0.3232	0.01043	0.01101	0.3232	0.01147	0.01525	0.3232	0.00337	0.00388
0.3242	0.01075	0.01135	0.3242	0.01208	0.01542	0.3242	0.00365	0.00387
0.3252	0.01113	0.01145	0.3252	0.01264	0.01547	0.3252	0.00405	0.0038
0.3262	0.01146	0.01159	0.3262	0.01301	0.01555	0.3262	0.00428	0.00388
0.3272	0.01173	0.01163	0.3272	0.01335	0.01561	0.3272	0.00477	0.00382
0.3282	0.0121	0.01175	0.3282	0.01389	0.01558	0.3282	0.00514	0.00392
0.3292	0.01237	0.01191	0.3292	0.01428	0.01572	0.3292	0.00537	0.00392
0.3302	0.0127	0.01196	0.3302	0.01464	0.01585	0.3302	0.00578	0.00404
0.3312	0.01308	0.01213	0.3312	0.01522	0.01594	0.3312	0.0061	0.00399
0.3322	0.0133	0.0121	0.3322	0.0155	0.01589	0.3322	0.00648	0.00404
0.3332	0.01365	0.01227	0.3332	0.01603	0.01595	0.3332	0.00694	0.00411
0.3342	0.01395	0.01241	0.3342	0.01641	0.01606	0.3342	0.00712	0.00411
0.3352	0.01426	0.01244	0.3352	0.01694	0.01615	0.3352	0.00747	0.00409
0.3362	0.01461	0.0126	0.3362	0.0173	0.0162	0.3362	0.00786	0.0042
0.3372	0.01489	0.0127	0.3372	0.0176	0.01633	0.3372	0.00815	0.00429
0.3382	0.01527	0.01286	0.3382	0.01819	0.01642	0.3382	0.00851	0.00424
0.3392	0.01551	0.0128	0.3392	0.01851	0.01636	0.3392	0.00885	0.00429
0.3402	0.01584	0.01294	0.3402	0.01899	0.0165	0.3402	0.00914	0.00438
0.3412	0.01619	0.01313	0.3412	0.01949	0.01669	0.3412	0.00958	0.00439
0.3422	0.0165	0.01334	0.3422	0.01986	0.01678	0.3422	0.00978	0.00442
0.3432	0.01678	0.01317	0.3432	0.02018	0.01675	0.3432	0.01017	0.00455
0.3442	0.01709	0.01335	0.3442	0.02069	0.01686	0.3442	0.01052	0.00447
0.3452	0.01739	0.01348	0.3452	0.02104	0.01697	0.3452	0.0108	0.00462
0.3462	0.01769	0.01339	0.3462	0.02135	0.01685	0.3462	0.01119	0.00467
0.3472	0.01804	0.01355	0.3472	0.02181	0.01707	0.3472	0.0115	0.00472
0.3482	0.01842	0.01385	0.3482	0.02231	0.01733	0.3482	0.01181	0.0047
0.3492	0.01864	0.01367	0.3492	0.02259	0.01717	0.3492	0.01216	0.00478
0.3502	0.01891	0.01379	0.3502	0.02295	0.01724	0.3502	0.01246	0.00487
0.3512	0.01931	0.01401	0.3512	0.02342	0.01747	0.3512	0.01276	0.00491
0.3522	0.01964	0.01411	0.3522	0.02384	0.01742	0.3522	0.01306	0.00496
0.3532	0.01988	0.01405	0.3532	0.02429	0.01744	0.3532	0.0134	0.00507
0.3542	0.02021	0.0141	0.3542	0.02462	0.01758	0.3542	0.01383	0.00505
0.3552	0.02046	0.01413	0.3552	0.0249	0.01753	0.3552	0.01401	0.00514
0.3562	0.02083	0.0144	0.3562	0.02545	0.01777	0.3562	0.01429	0.0052
0.3572	0.02118	0.01438	0.3572	0.02585	0.01777	0.3572	0.01474	0.0053
0.3582	0.02143	0.01448	0.3582	0.02624	0.01789	0.3582	0.01493	0.00532
0.3592	0.02172	0.01443	0.3592	0.02656	0.01786	0.3592	0.01527	0.00536
0.3602	0.02207	0.01451	0.3602	0.02701	0.01792	0.3602	0.01571	0.00547
0.3612	0.02237	0.01454	0.3612	0.02739	0.01802	0.3612	0.01593	0.00547
0.3622	0.02267	0.01463	0.3622	0.02776	0.01808	0.3622	0.01634	0.00554
0.3632	0.02301	0.01479	0.3632	0.02823	0.01822	0.3632	0.01661	0.00564
0.3642	0.02328	0.01472	0.3642	0.02852	0.01814	0.3642	0.01691	0.0057
0.3652	0.02365	0.01492	0.3652	0.02893	0.01828	0.3652	0.0172	0.00571
0.3662	0.02393	0.01496	0.3662	0.02932	0.01837	0.3662	0.01757	0.00581
0.3672	0.02422	0.01496	0.3672	0.02961	0.01838	0.3672	0.01786	0.00588
0.3682	0.02453	0.01491	0.3682	0.03003	0.01839	0.3682	0.01814	0.00591
0.3692	0.02475	0.01483	0.3692	0.03033	0.01832	0.3692	0.01845	0.00602
0.3702	0.02518	0.01505	0.3702	0.03078	0.01847	0.3702	0.01878	0.00607
0.3712	0.02544	0.015	0.3712	0.03118	0.0185	0.3712	0.0191	0.00608
0.3722	0.02573	0.01508	0.3722	0.03148	0.01858	0.3722	0.01937	0.00617
0.3732	0.02612	0.0152	0.3732	0.03198	0.01869	0.3732	0.01977	0.00618
0.3742	0.02646	0.01531	0.3742	0.0324	0.01877	0.3742	0.02	0.00628
0.3752	0.02668	0.01523	0.3752	0.03267	0.01867	0.3752	0.0203	0.00643
0.3762	0.02705	0.01527	0.3762	0.03295	0.01873	0.3762	0.02065	0.00644
0.3772	0.02737	0.0154	0.3772	0.03352	0.01891	0.3772	0.02094	0.00648
0.3782	0.02766	0.01526	0.3782	0.03374	0.01873	0.3782	0.02133	0.00655
0.3792	0.02801	0.01533	0.3792	0.03408	0.01875	0.3792	0.02164	0.00664
0.3802	0.02824	0.01535	0.3802	0.03443	0.01891	0.3802	0.02183	0.00663
0.3812	0.02869	0.01561	0.3812	0.03503	0.01908	0.3812	0.02225	0.00681
0.3822	0.02886	0.01524	0.3822	0.03517	0.01887	0.3822	0.0225	0.00682
0.3832	0.02925	0.0155	0.3832	0.03559	0.01905	0.3832	0.02285	0.0068
0.3842	0.02966	0.01569	0.3842	0.03608	0.01917	0.3842	0.02323	0.00699
0.3852	0.02987	0.01549	0.3852	0.03635	0.01909	0.3852	0.02347	0.00703
0.3862	0.03028	0.01554	0.3862	0.03663	0.01909	0.3862	0.02382	0.00707
0.3872	0.03065	0.01575	0.3872	0.0373	0.01928	0.3872	0.02417	0.00715
0.3882	0.03081	0.01546	0.3882	0.0375	0.01912	0.3882	0.02444	0.00725
0.3892	0.03119	0.01546	0.3892	0.03785	0.01919	0.3892	0.02476	0.00727
0.3902	0.03151	0.01555	0.3902	0.03812	0.01914	0.3902	0.02504	0.00736
0.3912	0.03185	0.01561	0.3912	0.03862	0.01925	0.3912	0.02542	0.00746
0.3922	0.03219	0.01552	0.3922	0.03902	0.01927	0.3922	0.02578	0.00751
0.3932	0.0325	0.01553	0.3932	0.03936	0.01918	0.3932	0.02602	0.00754
0.3942	0.03287	0.01561	0.3942	0.0397	0.01926	0.3942	0.0264	0.00763
0.3952	0.03316	0.01556	0.3952	0.03999	0.0192	0.3952	0.02665	0.00772
0.3962	0.03349	0.01557	0.3962	0.04044	0.01928	0.3962	0.02701	0.00774
0.3972	0.03385	0.01556	0.3972	0.04082	0.01922	0.3972	0.02747	0.00784
0.3982	0.03416	0.01561	0.3982	0.04104	0.01926	0.3982	0.02763	0.00787
0.3992	0.03449	0.01551	0.3992	0.04149	0.01924	0.3992	0.02792	0.00791
0.4002	0.03492	0.01567	0.4002	0.0419	0.01932	0.4002	0.02835	0.00808
0.4012	0.03517	0.01559	0.4012	0.04213	0.0192	0.4012	0.02865	0.00811
0.4022	0.03554	0.01552	0.4022	0.04258	0.01922	0.4022	0.02898	0.00814
0.4032	0.03593	0.01567	0.4032	0.04315	0.01938	0.4032	0.02929	0.00826
0.4042	0.03618	0.01553	0.4042	0.0433	0.01924	0.4042	0.02962	0.00832
0.4052	0.03658	0.01552	0.4052	0.04375	0.01928	0.4052	0.02997	0.00839
0.4062	0.0369	0.01563	0.4062	0.04395	0.0193	0.4062	0.03019	0.00844
0.4072	0.03723	0.01546	0.4072	0.04437	0.01925	0.4072	0.03061	0.0085
0.4082	0.03758	0.01544	0.4082	0.04476	0.01918	0.4082	0.03095	0.00855
0.4092	0.03797	0.01563	0.4092	0.04509	0.01924	0.4092	0.03119	0.00861
0.4102	0.03829	0.01539	0.4102	0.04552	0.01912	0.4102	0.03163	0.00872
0.4112	0.03868	0.0155	0.4112	0.04575	0.01914	0.4112	0.03195	0.00874
0.4122	0.03903	0.0155	0.4122	0.04617	0.01912	0.4122	0.03226	0.00879
0.4132	0.03938	0.0155	0.4132	0.04679	0.01928	0.4132	0.03261	0.00895
0.4142	0.03972	0.01545	0.4142	0.04696	0.01911	0.4142	0.03302	0.00902
0.4152	0.0401	0.01559	0.4152	0.04725	0.01911	0.4152	0.03323	0.00902
0.4162	0.04053	0.01558	0.4162	0.04792	0.01927	0.4162	0.03363	0.00916
0.4172	0.04071	0.01512	0.4172	0.04798	0.01889	0.4172	0.03403	0.00919
0.4182	0.04125	0.0155	0.4182	0.04836	0.01904	0.4182	0.03434	0.00922
0.4192	0.04154	0.01534	0.4192	0.04875	0.01903	0.4192	0.03464	0.00933
0.4202	0.04192	0.01539	0.4202	0.0493	0.01909	0.4202	0.03496	0.00938
0.4212	0.04224	0.01526	0.4212	0.04955	0.01885	0.4212	0.03535	0.00942
0.4222	0.04266	0.01536	0.4222	0.04987	0.01893	0.4222	0.03564	0.00955
0.4232	0.04301	0.01522	0.4232	0.05028	0.01883	0.4232	0.03609	0.00963
0.4242	0.04345	0.01514	0.4242	0.05067	0.01874	0.4242	0.03639	0.00962
0.4252	0.04376	0.0151	0.4252	0.05108	0.01877	0.4252	0.03672	0.00976
0.4262	0.04417	0.01511	0.4262	0.0514	0.0187	0.4262	0.03713	0.00987
0.4272	0.04451	0.01503	0.4272	0.05177	0.01859	0.4272	0.03747	0.00984
0.4282	0.04497	0.01521	0.4282	0.05222	0.01877	0.4282	0.03782	0.00996
0.4292	0.04537	0.01513	0.4292	0.05253	0.0186	0.4292	0.03822	0.01007
0.4302	0.04569	0.01503	0.4302	0.05281	0.01848	0.4302	0.03853	0.01005
0.4312	0.04603	0.01488	0.4312	0.05307	0.01833	0.4312	0.0389	0.01015
0.4322	0.04652	0.01499	0.4322	0.05352	0.01842	0.4322	0.03933	0.01023
0.4332	0.04696	0.01508	0.4332	0.05414	0.01855	0.4332	0.03966	0.01032
0.4342	0.04734	0.01495	0.4342	0.05419	0.01821	0.4342	0.04011	0.01041
0.4352	0.04768	0.01485	0.4352	0.05479	0.01823	0.4352	0.04041	0.0105
0.4362	0.04811	0.01492	0.4362	0.05512	0.01823	0.4362	0.04075	0.01047
0.4372	0.0485	0.01472	0.4372	0.05524	0.01798	0.4372	0.04124	0.01057
0.4382	0.0489	0.01467	0.4382	0.05577	0.01801	0.4382	0.04153	0.01073
0.4392	0.04937	0.01483	0.4392	0.0563	0.01806	0.4392	0.04196	0.01079
0.4402	0.04979	0.01478	0.4402	0.05663	0.018	0.4402	0.04225	0.01076
0.4412	0.05017	0.01474	0.4412	0.05696	0.01788	0.4412	0.04269	0.01085
0.4422	0.05062	0.01477	0.4422	0.05747	0.01794	0.4422	0.04311	0.01092
0.4432	0.05107	0.01474	0.4432	0.05774	0.01786	0.4432	0.04348	0.01109
0.4442	0.05134	0.01439	0.4442	0.0581	0.01764	0.4442	0.04389	0.01118
0.4452	0.05189	0.01458	0.4452	0.05854	0.01761	0.4452	0.04424	0.01116
0.4462	0.05227	0.01443	0.4462	0.05896	0.01752	0.4462	0.04462	0.01127
0.4472	0.05272	0.01444	0.4472	0.05922	0.01753	0.4472	0.0451	0.01135
0.4482	0.05317	0.01449	0.4482	0.05973	0.0175	0.4482	0.04545	0.01141
0.4492	0.05356	0.01449	0.4492	0.06011	0.01743	0.4492	0.04579	0.01142
0.4502	0.0541	0.01444	0.4502	0.06033	0.0173	0.4502	0.0463	0.01161
0.4512	0.05455	0.01441	0.4512	0.06076	0.0172	0.4512	0.04665	0.01161
0.4522	0.05494	0.01448	0.4522	0.06129	0.01725	0.4522	0.04702	0.01173
0.4532	0.05543	0.01431	0.4532	0.06161	0.01709	0.4532	0.04744	0.01172
0.4542	0.0558	0.01411	0.4542	0.06199	0.01695	0.4542	0.04779	0.01187
0.4552	0.05635	0.01443	0.4552	0.06249	0.01712	0.4552	0.04839	0.01199
0.4562	0.05679	0.01433	0.4562	0.06275	0.01693	0.4562	0.04873	0.012
0.4572	0.05711	0.01398	0.4572	0.06309	0.01662	0.4572	0.04908	0.01204
0.4582	0.05772	0.01419	0.4582	0.06364	0.0168	0.4582	0.04964	0.01224
0.4592	0.05821	0.01428	0.4592	0.06397	0.0168	0.4592	0.05005	0.01228
0.4602	0.0586	0.01407	0.4602	0.06436	0.01658	0.4602	0.05038	0.01224
0.4612	0.05919	0.01411	0.4612	0.06494	0.01661	0.4612	0.05088	0.01249
0.4622	0.05956	0.01412	0.4622	0.06518	0.01645	0.4622	0.05125	0.01247
0.4632	0.0601	0.01418	0.4632	0.06572	0.01656	0.4632	0.05174	0.01259
0.4642	0.06056	0.01389	0.4642	0.06579	0.01615	0.4642	0.05217	0.01265
0.4652	0.06108	0.01412	0.4652	0.0666	0.01639	0.4652	0.05276	0.01276
0.4662	0.06151	0.01405	0.4662	0.06683	0.01621	0.4662	0.05305	0.0128
0.4672	0.06206	0.01403	0.4672	0.06717	0.01616	0.4672	0.05356	0.01289
0.4682	0.06262	0.01415	0.4682	0.06775	0.01628	0.4682	0.05406	0.01303
0.4692	0.0631	0.01409	0.4692	0.06814	0.01606	0.4692	0.05446	0.01311
0.4702	0.06349	0.01406	0.4702	0.06837	0.01596	0.4702	0.05493	0.01318
0.4712	0.06401	0.01399	0.4712	0.06899	0.016	0.4712	0.05535	0.01328
0.4722	0.06463	0.01406	0.4722	0.06942	0.01581	0.4722	0.05592	0.01339
0.4732	0.06505	0.01398	0.4732	0.06967	0.01585	0.4732	0.05631	0.01349
0.4742	0.06557	0.01396	0.4742	0.07028	0.01585	0.4742	0.05682	0.01364
0.4752	0.06611	0.01418	0.4752	0.07065	0.01587	0.4752	0.05725	0.01372
0.4762	0.06671	0.01416	0.4762	0.07108	0.0158	0.4762	0.0578	0.01377
0.4772	0.06717	0.01396	0.4772	0.07148	0.01563	0.4772	0.05825	0.01385
0.4782	0.06761	0.01397	0.4782	0.0718	0.01553	0.4782	0.05874	0.014
0.4792	0.0682	0.01408	0.4792	0.07228	0.01563	0.4792	0.05928	0.01408
0.4802	0.06869	0.01395	0.4802	0.07282	0.01551	0.4802	0.05976	0.01418
0.4812	0.06922	0.01409	0.4812	0.07322	0.01557	0.4812	0.06031	0.01433
0.4822	0.06985	0.01414	0.4822	0.07377	0.01552	0.4822	0.0607	0.01429
0.4832	0.07033	0.01396	0.4832	0.07406	0.01531	0.4832	0.06128	0.0145
0.4842	0.07098	0.01417	0.4842	0.07448	0.0154	0.4842	0.06185	0.01468
0.4852	0.0715	0.01415	0.4852	0.07506	0.01541	0.4852	0.06229	0.01474
0.4862	0.07202	0.01404	0.4862	0.07533	0.01528	0.4862	0.06292	0.01481
0.4872	0.07264	0.01418	0.4872	0.07585	0.01539	0.4872	0.06326	0.01489
0.4882	0.07316	0.01418	0.4882	0.07635	0.01537	0.4882	0.06396	0.01504
0.4892	0.07364	0.01417	0.4892	0.07684	0.01533	0.4892	0.06456	0.01515
0.4902	0.07416	0.01399	0.4902	0.07721	0.01522	0.4902	0.06497	0.01525
0.4912	0.07483	0.01429	0.4912	0.07776	0.01538	0.4912	0.06563	0.01535
0.4922	0.07537	0.01435	0.4922	0.07812	0.01529	0.4922	0.06607	0.01559
0.4932	0.07594	0.01409	0.4932	0.07876	0.01523	0.4932	0.06659	0.0157
0.4942	0.07645	0.01421	0.4942	0.07909	0.0152	0.4942	0.06717	0.01575
0.4952	0.0772	0.0144	0.4952	0.07958	0.01526	0.4952	0.06782	0.01585
0.4962	0.07761	0.01405	0.4962	0.08	0.01523	0.4962	0.06828	0.01604
0.4972	0.07819	0.01432	0.4972	0.08033	0.01521	0.4972	0.06878	0.01605
0.4982	0.07893	0.01462	0.4982	0.08107	0.01541	0.4982	0.06949	0.01618
0.4992	0.07942	0.01433	0.4992	0.08134	0.01518	0.4992	0.06996	0.01627
0.5002	0.07985	0.0142	0.5002	0.08163	0.01503	0.5002	0.07056	0.01631
0.5012	0.08062	0.01447	0.5012	0.08252	0.01533	0.5012	0.07106	0.01663
0.5022	0.08116	0.01437	0.5022	0.08285	0.01524	0.5022	0.07174	0.01659
0.5032	0.08165	0.01436	0.5032	0.08328	0.01513	0.5032	0.07225	0.01675
0.5042	0.08229	0.01455	0.5042	0.08388	0.01538	0.5042	0.07284	0.0169
0.5052	0.08295	0.01456	0.5052	0.08432	0.01537	0.5052	0.07346	0.01689
0.5062	0.0835	0.01446	0.5062	0.08468	0.01523	0.5062	0.07406	0.01706
0.5072	0.0842	0.01465	0.5072	0.08536	0.01541	0.5072	0.07456	0.0171
0.5082	0.08477	0.01464	0.5082	0.08562	0.01545	0.5082	0.0752	0.01727
0.5092	0.08531	0.01459	0.5092	0.08625	0.01538	0.5092	0.07595	0.01737
0.5102	0.08602	0.01477	0.5102	0.08673	0.01564	0.5102	0.07651	0.01762
0.5112	0.08654	0.01469	0.5112	0.08735	0.01553	0.5112	0.07709	0.01766
0.5122	0.08712	0.01461	0.5122	0.08775	0.01551	0.5122	0.07765	0.01776
0.5132	0.08775	0.01476	0.5132	0.08823	0.01554	0.5132	0.07828	0.0179
0.5142	0.08844	0.01486	0.5142	0.08866	0.01569	0.5142	0.07886	0.01786
0.5152	0.089	0.0148	0.5152	0.0893	0.01562	0.5152	0.07955	0.01805
0.5162	0.08949	0.01473	0.5162	0.08956	0.01563	0.5162	0.08019	0.0181
0.5172	0.09029	0.01489	0.5172	0.09049	0.01576	0.5172	0.08076	0.01812
0.5182	0.09096	0.01503	0.5182	0.09075	0.01596	0.5182	0.08153	0.01835
0.5192	0.09144	0.01493	0.5192	0.09117	0.01591	0.5192	0.082	0.01837
0.5202	0.09219	0.015	0.5202	0.09182	0.01603	0.5202	0.08276	0.0186
0.5212	0.0926	0.01499	0.5212	0.09217	0.016	0.5212	0.08334	0.01867
0.5222	0.09333	0.015	0.5222	0.09288	0.01604	0.5222	0.08391	0.01885
0.5232	0.09411	0.01515	0.5232	0.0932	0.01637	0.5232	0.08465	0.01885
0.5242	0.09473	0.01515	0.5242	0.09381	0.0164	0.5242	0.08521	0.01892
0.5252	0.09527	0.01517	0.5252	0.09444	0.01631	0.5252	0.08602	0.01903
0.5262	0.09595	0.01522	0.5262	0.09476	0.01639	0.5262	0.08654	0.01909
0.5272	0.09662	0.01535	0.5272	0.09531	0.01658	0.5272	0.08722	0.01914
0.5282	0.09714	0.01517	0.5282	0.09607	0.01641	0.5282	0.08795	0.01941
0.5292	0.09794	0.0154	0.5292	0.09647	0.01671	0.5292	0.08854	0.01943
0.5302	0.09844	0.01537	0.5302	0.09705	0.01683	0.5302	0.08934	0.01943
0.5312	0.09912	0.01532	0.5312	0.09743	0.01681	0.5312	0.08993	0.01952
0.5322	0.09987	0.0154	0.5322	0.09805	0.01685	0.5322	0.09061	0.01967
0.5332	0.10046	0.01541	0.5332	0.0987	0.01692	0.5332	0.09137	0.01974
0.5342	0.10106	0.01537	0.5342	0.09897	0.01696	0.5342	0.09204	0.0197
0.5352	0.10176	0.0154	0.5352	0.09969	0.01699	0.5352	0.09255	0.0198
0.5362	0.10248	0.01558	0.5362	0.10022	0.01735	0.5362	0.09333	0.01979
0.5372	0.10297	0.01547	0.5372	0.10076	0.01731	0.5372	0.09392	0.01994
0.5382	0.10372	0.01547	0.5382	0.10127	0.01725	0.5382	0.09468	0.02002
0.5392	0.10429	0.01564	0.5392	0.10177	0.01749	0.5392	0.0954	0.02023
0.5402	0.10517	0.01563	0.5402	0.10261	0.01775	0.5402	0.09612	0.02022
0.5412	0.10572	0.01559	0.5412	0.1029	0.01776	0.5412	0.09677	0.02032
0.5422	0.10628	0.01569	0.5422	0.10335	0.01763	0.5422	0.09742	0.02012
0.5432	0.10687	0.01564	0.5432	0.1041	0.01783	0.5432	0.0982	0.02033
0.5442	0.10765	0.0157	0.5442	0.10459	0.01784	0.5442	0.09898	0.0204
0.5452	0.10834	0.01576	0.5452	0.10518	0.01815	0.5452	0.09952	0.02053
0.5462	0.10906	0.01578	0.5462	0.10579	0.01811	0.5462	0.1003	0.02039
0.5472	0.10957	0.01579	0.5472	0.10617	0.0183	0.5472	0.10098	0.02048
0.5482	0.11024	0.01576	0.5482	0.10683	0.01847	0.5482	0.10166	0.02057
0.5492	0.11102	0.01585	0.5492	0.10753	0.01843	0.5492	0.10244	0.0205
0.5502	0.11165	0.01583	0.5502	0.10806	0.01863	0.5502	0.10315	0.02051
0.5512	0.11243	0.01591	0.5512	0.10865	0.01874	0.5512	0.10393	0.0207
0.5522	0.11294	0.01587	0.5522	0.10911	0.01868	0.5522	0.10449	0.02074
0.5532	0.11362	0.01581	0.5532	0.10953	0.01905	0.5532	0.10536	0.02073
0.5542	0.11446	0.01589	0.5542	0.11031	0.019	0.5542	0.10609	0.02084
0.5552	0.11501	0.01592	0.5552	0.11101	0.01906	0.5552	0.10677	0.02074
0.5562	0.11572	0.01574	0.5562	0.11137	0.01898	0.5562	0.10766	0.02069
0.5572	0.11641	0.01597	0.5572	0.11187	0.01926	0.5572	0.10826	0.02085
0.5582	0.11712	0.01589	0.5582	0.11253	0.01921	0.5582	0.10889	0.02075
0.5592	0.11779	0.01591	0.5592	0.11318	0.01947	0.5592	0.10963	0.021
0.5602	0.11842	0.01596	0.5602	0.11379	0.0195	0.5602	0.11039	0.02075
0.5612	0.1191	0.01598	0.5612	0.1143	0.01968	0.5612	0.11121	0.02104
0.5622	0.11969	0.01575	0.5622	0.11482	0.01979	0.5622	0.11183	0.02103
0.5632	0.12061	0.01599	0.5632	0.1157	0.01977	0.5632	0.11266	0.02092
0.5642	0.12117	0.01605	0.5642	0.11609	0.02001	0.5642	0.11335	0.02096
0.5652	0.12184	0.01598	0.5652	0.11677	0.02	0.5652	0.11394	0.0209
0.5662	0.12262	0.01603	0.5662	0.11727	0.02023	0.5662	0.11483	0.02111
0.5672	0.12312	0.01588	0.5672	0.11774	0.02036	0.5672	0.11556	0.02086
0.5682	0.12403	0.01611	0.5682	0.11876	0.02038	0.5682	0.1163	0.02124
0.5692	0.12446	0.01605	0.5692	0.11914	0.02055	0.5692	0.11705	0.0209
0.5702	0.12516	0.01584	0.5702	0.11952	0.02046	0.5702	0.11793	0.02103
0.5712	0.12613	0.01601	0.5712	0.12045	0.02054	0.5712	0.11851	0.02101
0.5722	0.12666	0.01577	0.5722	0.12096	0.02065	0.5722	0.11913	0.02091
0.5732	0.12749	0.0158	0.5732	0.12168	0.02097	0.5732	0.12013	0.02097
0.5742	0.12803	0.01601	0.5742	0.12226	0.0208	0.5742	0.12086	0.02097
0.5752	0.12874	0.01588	0.5752	0.12297	0.02102	0.5752	0.12139	0.02103
0.5762	0.12952	0.01576	0.5762	0.12324	0.02124	0.5762	0.12231	0.02098
0.5772	0.13041	0.01577	0.5772	0.12419	0.02122	0.5772	0.12299	0.02098
0.5782	0.13105	0.01581	0.5782	0.12497	0.0213	0.5782	0.12368	0.02082
0.5792	0.13171	0.01579	0.5792	0.12539	0.02138	0.5792	0.1245	0.02099
0.5802	0.13262	0.01584	0.5802	0.12615	0.02149	0.5802	0.12529	0.02095
0.5812	0.1332	0.01559	0.5812	0.1268	0.02154	0.5812	0.12579	0.02084
0.5822	0.13379	0.01551	0.5822	0.12729	0.02147	0.5822	0.12661	0.02085
0.5832	0.13469	0.01562	0.5832	0.12814	0.02177	0.5832	0.12764	0.0209
0.5842	0.13547	0.01549	0.5842	0.1287	0.0219	0.5842	0.12811	0.02092
0.5852	0.13595	0.01562	0.5852	0.1294	0.02183	0.5852	0.12901	0.02073
0.5862	0.13681	0.01547	0.5862	0.12986	0.02207	0.5862	0.1297	0.021
0.5872	0.1376	0.01541	0.5872	0.13059	0.02218	0.5872	0.1304	0.02075
0.5882	0.13809	0.0154	0.5882	0.13143	0.02196	0.5882	0.1311	0.02079
0.5892	0.13894	0.01555	0.5892	0.13196	0.02233	0.5892	0.13186	0.02082
0.5902	0.13981	0.01531	0.5902	0.13272	0.02233	0.5902	0.13256	0.02066
0.5912	0.14045	0.0152	0.5912	0.13329	0.02233	0.5912	0.13344	0.02068
0.5922	0.14127	0.01542	0.5922	0.13396	0.0226	0.5922	0.13409	0.02074
0.5932	0.14219	0.01529	0.5932	0.1349	0.02248	0.5932	0.13486	0.02058
0.5942	0.14276	0.0152	0.5942	0.1354	0.02253	0.5942	0.13531	0.02047
0.5952	0.14348	0.01516	0.5952	0.13597	0.02267	0.5952	0.1363	0.02052
0.5962	0.14428	0.0153	0.5962	0.13687	0.02302	0.5962	0.13696	0.02064
0.5972	0.14502	0.01516	0.5972	0.13751	0.023	0.5972	0.13757	0.02049
0.5982	0.14579	0.01496	0.5982	0.13822	0.02289	0.5982	0.13857	0.0206
0.5992	0.14629	0.01528	0.5992	0.13875	0.02305	0.5992	0.13939	0.02054
0.6002	0.14723	0.01477	0.6002	0.13945	0.02307	0.6002	0.13985	0.02057
0.6012	0.14811	0.01493	0.6012	0.14029	0.0231	0.6012	0.14064	0.02071
0.6022	0.14883	0.01483	0.6022	0.14097	0.02322	0.6022	0.14146	0.02034
0.6032	0.1494	0.01474	0.6032	0.14137	0.02314	0.6032	0.14203	0.02029
0.6042	0.15016	0.01462	0.6042	0.14229	0.0232	0.6042	0.1428	0.02027
0.6052	0.15107	0.01484	0.6052	0.14291	0.02361	0.6052	0.14359	0.02039
0.6062	0.15173	0.01468	0.6062	0.14377	0.02374	0.6062	0.14429	0.02023
0.6072	0.15244	0.01463	0.6072	0.14442	0.0236	0.6072	0.14494	0.02041
0.6082	0.15338	0.01463	0.6082	0.14504	0.02368	0.6082	0.14566	0.02034
0.6092	0.15396	0.01445	0.6092	0.14583	0.02361	0.6092	0.14639	0.02003
0.6102	0.15482	0.01452	0.6102	0.14652	0.02359	0.6102	0.14711	0.0202
0.6112	0.15552	0.01439	0.6112	0.14745	0.02385	0.6112	0.14768	0.02003
0.6122	0.15625	0.01432	0.6122	0.14806	0.02402	0.6122	0.14844	0.01982
0.6132	0.15696	0.01423	0.6132	0.14889	0.02382	0.6132	0.14895	0.02025
0.6142	0.15764	0.01402	0.6142	0.14949	0.02384	0.6142	0.14955	0.01998
0.6152	0.15862	0.01417	0.6152	0.15046	0.02376	0.6152	0.15041	0.01989
0.6162	0.15934	0.01405	0.6162	0.15095	0.024	0.6162	0.15096	0.02008
0.6172	0.16018	0.01391	0.6172	0.15187	0.02417	0.6172	0.15177	0.01992
0.6182	0.16099	0.01388	0.6182	0.15274	0.02413	0.6182	0.15246	0.0198
0.6192	0.16179	0.0141	0.6192	0.15343	0.02409	0.6192	0.15322	0.0199
0.6202	0.16239	0.01367	0.6202	0.15414	0.02389	0.6202	0.15381	0.01963
0.6212	0.16323	0.01369	0.6212	0.1548	0.0242	0.6212	0.15442	0.01968
0.6222	0.16391	0.0138	0.6222	0.15572	0.02435	0.6222	0.15496	0.01978
0.6232	0.16471	0.01369	0.6232	0.15633	0.02444	0.6232	0.15572	0.0197
0.6242	0.1656	0.01338	0.6242	0.15705	0.02426	0.6242	0.15649	0.01953
0.6252	0.16638	0.01363	0.6252	0.15786	0.02474	0.6252	0.15691	0.01955
0.6262	0.16724	0.01359	0.6262	0.15893	0.0244	0.6262	0.15768	0.01978
0.6272	0.16782	0.01347	0.6272	0.15952	0.02443	0.6272	0.15832	0.0194
0.6282	0.16866	0.01341	0.6282	0.16019	0.0245	0.6282	0.159	0.01939
0.6292	0.16962	0.01333	0.6292	0.16136	0.02433	0.6292	0.15974	0.01954
0.6302	0.17032	0.01341	0.6302	0.16215	0.02437	0.6302	0.16016	0.01941
0.6312	0.171	0.01335	0.6312	0.16294	0.02463	0.6312	0.16077	0.01906
0.6322	0.17201	0.01327	0.6322	0.16357	0.02463	0.6322	0.16146	0.01906
0.6332	0.17272	0.01327	0.6332	0.16442	0.02472	0.6332	0.16204	0.01925
0.6342	0.1736	0.01299	0.6342	0.16512	0.02483	0.6342	0.16284	0.01913
0.6352	0.17421	0.01308	0.6352	0.16604	0.02465	0.6352	0.16333	0.01893
0.6362	0.17487	0.01305	0.6362	0.16671	0.02459	0.6362	0.16401	0.01918
0.6372	0.17591	0.01276	0.6372	0.16728	0.02499	0.6372	0.16455	0.01899
0.6382	0.17672	0.01273	0.6382	0.16843	0.02478	0.6382	0.16517	0.01888
0.6392	0.17741	0.01299	0.6392	0.16915	0.02478	0.6392	0.16568	0.01888
0.6402	0.17836	0.01275	0.6402	0.16981	0.02469	0.6402	0.16609	0.01899
0.6412	0.17919	0.01264	0.6412	0.171	0.02471	0.6412	0.16693	0.01884
0.6422	0.17971	0.01289	0.6422	0.17174	0.02488	0.6422	0.16736	0.01866
0.6432	0.18081	0.01288	0.6432	0.17261	0.02477	0.6432	0.16806	0.01867
0.6442	0.18178	0.01252	0.6442	0.17351	0.02493	0.6442	0.16867	0.01839
0.6452	0.18245	0.01242	0.6452	0.1743	0.0246	0.6452	0.16935	0.01839
0.6462	0.1831	0.01281	0.6462	0.17515	0.02502	0.6462	0.16949	0.01847
0.6472	0.18425	0.01275	0.6472	0.17588	0.02514	0.6472	0.17016	0.01845
0.6482	0.18501	0.01272	0.6482	0.17688	0.02464	0.6482	0.1708	0.01826
0.6492	0.18544	0.01255	0.6492	0.17762	0.02464	0.6492	0.17148	0.01822
0.6502	0.18655	0.01247	0.6502	0.17871	0.02471	0.6502	0.17198	0.01821
0.6512	0.18731	0.01245	0.6512	0.17947	0.02493	0.6512	0.1722	0.01808
0.6522	0.1879	0.01269	0.6522	0.1805	0.02481	0.6522	0.17288	0.0181
0.6532	0.18888	0.01256	0.6532	0.18122	0.02491	0.6532	0.1735	0.01798
0.6542	0.18967	0.01263	0.6542	0.18202	0.02508	0.6542	0.17388	0.0179
0.6552	0.19045	0.01273	0.6552	0.18305	0.02473	0.6552	0.17449	0.01788
0.6562	0.19158	0.01269	0.6562	0.18386	0.02504	0.6562	0.17496	0.01779
0.6572	0.19212	0.01252	0.6572	0.18464	0.02493	0.6572	0.17538	0.01782
0.6582	0.19294	0.0128	0.6582	0.18604	0.02487	0.6582	0.17585	0.01757
0.6592	0.19381	0.01279	0.6592	0.18628	0.02488	0.6592	0.17653	0.01768
0.6602	0.19471	0.01303	0.6602	0.18743	0.02499	0.6602	0.17707	0.01744
0.6612	0.19544	0.01286	0.6612	0.18855	0.02507	0.6612	0.17744	0.01739
0.6622	0.19637	0.01283	0.6622	0.18923	0.02507	0.6622	0.17797	0.01746
0.6632	0.19724	0.01296	0.6632	0.19028	0.02504	0.6632	0.17866	0.01733
0.6642	0.19792	0.01316	0.6642	0.19144	0.02497	0.6642	0.17902	0.01716
0.6652	0.19891	0.0131	0.6652	0.19202	0.02534	0.6652	0.17932	0.01713
0.6662	0.19961	0.01302	0.6662	0.19283	0.02497	0.6662	0.17981	0.0172
0.6672	0.20044	0.01321	0.6672	0.19402	0.02489	0.6672	0.1805	0.0171
0.6682	0.20126	0.01336	0.6682	0.19474	0.02521	0.6682	0.18065	0.017
0.6692	0.20194	0.01326	0.6692	0.19537	0.025	0.6692	0.1812	0.01697
0.6702	0.20289	0.01335	0.6702	0.19676	0.02477	0.6702	0.18166	0.017
0.6712	0.2039	0.01353	0.6712	0.19782	0.0251	0.6712	0.18216	0.01692
0.6722	0.20478	0.0137	0.6722	0.19871	0.02483	0.6722	0.18256	0.0166
0.6732	0.20582	0.0136	0.6732	0.1995	0.02477	0.6732	0.18318	0.01677
0.6742	0.20648	0.01368	0.6742	0.20058	0.0246	0.6742	0.18357	0.0167
0.6752	0.20736	0.01356	0.6752	0.20154	0.02484	0.6752	0.1838	0.01638
0.6762	0.208	0.01388	0.6762	0.20243	0.02459	0.6762	0.18435	0.01624
0.6772	0.20907	0.01428	0.6772	0.20387	0.0248	0.6772	0.18463	0.01635
0.6782	0.20965	0.01392	0.6782	0.20392	0.02493	0.6782	0.18504	0.01632
0.6792	0.21066	0.01407	0.6792	0.20536	0.02493	0.6792	0.18557	0.01614
0.6802	0.21146	0.01415	0.6802	0.20628	0.02475	0.6802	0.18589	0.01627
0.6812	0.21239	0.01423	0.6812	0.20699	0.0247	0.6812	0.18632	0.0162
0.6822	0.21333	0.01474	0.6822	0.20825	0.02503	0.6822	0.18671	0.01601
0.6832	0.21398	0.01485	0.6832	0.20908	0.02468	0.6832	0.18703	0.01607
0.6842	0.21477	0.01478	0.6842	0.21007	0.02497	0.6842	0.18741	0.01591
0.6852	0.21571	0.0149	0.6852	0.21099	0.02433	0.6852	0.18782	0.0158
0.6862	0.21666	0.01514	0.6862	0.212	0.02473	0.6862	0.18835	0.01572
0.6872	0.21751	0.01516	0.6872	0.21292	0.02485	0.6872	0.18861	0.01562
0.6882	0.2182	0.0153	0.6882	0.21401	0.0248	0.6882	0.18867	0.01558
0.6892	0.21913	0.01559	0.6892	0.21479	0.02491	0.6892	0.18917	0.01574
0.6902	0.22002	0.01582	0.6902	0.21584	0.02465	0.6902	0.18966	0.01542
0.6912	0.22103	0.01586	0.6912	0.21702	0.02476	0.6912	0.18974	0.01542
0.6922	0.22161	0.01616	0.6922	0.2177	0.02493	0.6922	0.19033	0.01529
0.6932	0.22273	0.01619	0.6932	0.21889	0.02464	0.6932	0.1906	0.0152
0.6942	0.22358	0.01626	0.6942	0.21971	0.02446	0.6942	0.191	0.01512
0.6952	0.22414	0.01615	0.6952	0.22069	0.02443	0.6952	0.19107	0.01506
0.6962	0.22545	0.01688	0.6962	0.22184	0.02458	0.6962	0.19178	0.01509
0.6972	0.22616	0.01675	0.6972	0.22283	0.02472	0.6972	0.19192	0.01502
0.6982	0.22706	0.0172	0.6982	0.22401	0.02455	0.6982	0.19208	0.01509
0.6992	0.22778	0.017	0.6992	0.22493	0.02459	0.6992	0.19255	0.01486
0.7002	0.22859	0.01738	0.7002	0.22569	0.02459	0.7002	0.19292	0.01453
0.7012	0.22938	0.01739	0.7012	0.22684	0.02461	0.7012	0.19344	0.01475
0.7022	0.23012	0.0177	0.7022	0.22792	0.02465	0.7022	0.19384	0.01464
0.7032	0.23129	0.01784	0.7032	0.22868	0.02431	0.7032	0.19356	0.01439
0.7042	0.23234	0.01777	0.7042	0.22973	0.02409	0.7042	0.1941	0.01441
0.7052	0.2329	0.01796	0.7052	0.23063	0.02406	0.7052	0.19439	0.01452
0.7062	0.23377	0.01838	0.7062	0.23201	0.0241	0.7062	0.19466	0.01455
0.7072	0.23492	0.0187	0.7072	0.23326	0.02472	0.7072	0.1951	0.01388
0.7082	0.23549	0.01868	0.7082	0.23398	0.02408	0.7082	0.19519	0.01425
0.7092	0.23637	0.01879	0.7092	0.23514	0.0242	0.7092	0.19557	0.0143
0.7102	0.23736	0.01931	0.7102	0.23593	0.02428	0.7102	0.19582	0.01375
0.7112	0.23814	0.01922	0.7112	0.23707	0.02408	0.7112	0.19588	0.01399
0.7122	0.23894	0.01961	0.7122	0.23808	0.02425	0.7122	0.19639	0.01413
0.7132	0.23994	0.01973	0.7132	0.23919	0.02424	0.7132	0.19656	0.01377
0.7142	0.24083	0.01965	0.7142	0.23971	0.02408	0.7142	0.19657	0.01395
0.7152	0.24146	0.01972	0.7152	0.24093	0.0238	0.7152	0.19704	0.01377
0.7162	0.24247	0.02018	0.7162	0.24216	0.02416	0.7162	0.19712	0.01362
0.7172	0.24342	0.02068	0.7172	0.2433	0.02411	0.7172	0.19751	0.01384
0.7182	0.24396	0.02059	0.7182	0.24387	0.02393	0.7182	0.19769	0.01354
0.7192	0.24534	0.02104	0.7192	0.24569	0.02414	0.7192	0.19795	0.01333
0.7202	0.24587	0.02125	0.7202	0.24617	0.02396	0.7202	0.19796	0.01338
0.7212	0.24643	0.02103	0.7212	0.24695	0.02349	0.7212	0.19841	0.01336
0.7222	0.2474	0.02139	0.7222	0.2481	0.02367	0.7222	0.19867	0.01339
0.7232	0.24822	0.0213	0.7232	0.24909	0.02415	0.7232	0.19909	0.01323
0.7242	0.24924	0.0216	0.7242	0.25029	0.02399	0.7242	0.19935	0.01308
0.7252	0.24999	0.02202	0.7252	0.2512	0.02377	0.7252	0.19947	0.01353
0.7262	0.25094	0.02197	0.7262	0.25206	0.02378	0.7262	0.19972	0.01288
0.7272	0.25162	0.02244	0.7272	0.25321	0.02368	0.7272	0.19995	0.01288
0.7282	0.25269	0.02268	0.7282	0.25446	0.0237	0.7282	0.20015	0.01287
0.7292	0.25341	0.02281	0.7292	0.25541	0.02386	0.7292	0.20034	0.01254
0.7302	0.2546	0.02302	0.7302	0.25633	0.02384	0.7302	0.20063	0.01297
0.7312	0.25516	0.02305	0.7312	0.25744	0.02325	0.7312	0.20059	0.01277
0.7322	0.2561	0.02321	0.7322	0.25839	0.02358	0.7322	0.2009	0.01278
0.7332	0.25684	0.02363	0.7332	0.25959	0.02369	0.7332	0.20089	0.01268
0.7342	0.25756	0.02386	0.7342	0.26038	0.02346	0.7342	0.20134	0.01266
0.7352	0.25855	0.02405	0.7352	0.26143	0.02381	0.7352	0.20167	0.01265
0.7362	0.25935	0.02386	0.7362	0.26283	0.02384	0.7362	0.20147	0.01252
0.7372	0.26018	0.02419	0.7372	0.26351	0.02343	0.7372	0.20192	0.01257
0.7382	0.26107	0.02441	0.7382	0.2642	0.02299	0.7382	0.20209	0.01247
0.7392	0.26202	0.02453	0.7392	0.26556	0.02378	0.7392	0.20206	0.01232
0.7402	0.26242	0.02451	0.7402	0.26641	0.0232	0.7402	0.2023	0.01198
0.7412	0.26351	0.02455	0.7412	0.26746	0.02337	0.7412	0.20252	0.01227
0.7422	0.26428	0.0249	0.7422	0.26853	0.02382	0.7422	0.20259	0.01231
0.7432	0.26524	0.02508	0.7432	0.26977	0.02358	0.7432	0.20272	0.01215
0.7442	0.26594	0.02547	0.7442	0.27036	0.02294	0.7442	0.20324	0.01193
0.7452	0.26644	0.02518	0.7452	0.27137	0.02297	0.7452	0.2035	0.01221
0.7462	0.26779	0.02566	0.7462	0.27216	0.02323	0.7462	0.20349	0.0121
0.7472	0.26835	0.02601	0.7472	0.27351	0.02338	0.7472	0.20368	0.01198
0.7482	0.26916	0.02609	0.7482	0.27457	0.02335	0.7482	0.20374	0.01192
0.7492	0.27	0.02617	0.7492	0.2755	0.02291	0.7492	0.20385	0.01187
0.7502	0.27059	0.02628	0.7502	0.27637	0.02333	0.7502	0.20401	0.01206
0.7512	0.27177	0.02674	0.7512	0.27754	0.02309	0.7512	0.204	0.01213
0.7522	0.27222	0.02654	0.7522	0.27825	0.02293	0.7522	0.20405	0.01207
0.7532	0.27341	0.02683	0.7532	0.27905	0.02337	0.7532	0.20437	0.01184
0.7542	0.27375	0.02686	0.7542	0.28009	0.02296	0.7542	0.20474	0.01203
0.7552	0.27483	0.02689	0.7552	0.28146	0.02294	0.7552	0.20459	0.01189
0.7562	0.27584	0.02734	0.7562	0.28224	0.02315	0.7562	0.20485	0.01186
0.7572	0.2766	0.02749	0.7572	0.28317	0.02353	0.7572	0.20521	0.01184
0.7582	0.27686	0.02757	0.7582	0.28439	0.02296	0.7582	0.20512	0.01179
0.7592	0.27784	0.0279	0.7592	0.28542	0.02299	0.7592	0.20524	0.01185
0.7602	0.27893	0.02775	0.7602	0.28599	0.02294	0.7602	0.20556	0.01151
0.7612	0.27926	0.0281	0.7612	0.28691	0.02315	0.7612	0.20553	0.01155
0.7622	0.2802	0.02851	0.7622	0.28829	0.02321	0.7622	0.20564	0.01159
0.7632	0.28104	0.0285	0.7632	0.28914	0.02288	0.7632	0.20595	0.01155
0.7642	0.28187	0.02859	0.7642	0.29017	0.02327	0.7642	0.20595	0.01153
0.7652	0.28225	0.02853	0.7652	0.29097	0.02277	0.7652	0.20605	0.01142
0.7662	0.2834	0.02902	0.7662	0.29191	0.02328	0.7662	0.2065	0.01158
0.7672	0.28428	0.0286	0.7672	0.29291	0.02266	0.7672	0.20659	0.01134
0.7682	0.28468	0.02857	0.7682	0.29384	0.02306	0.7682	0.2067	0.01148
0.7692	0.28571	0.02914	0.7692	0.29476	0.02317	0.7692	0.20684	0.01157
0.7702	0.28643	0.02906	0.7702	0.29604	0.02288	0.7702	0.20711	0.01138
0.7712	0.28703	0.02896	0.7712	0.29706	0.02278	0.7712	0.20688	0.01131
0.7722	0.2879	0.02946	0.7722	0.29775	0.02266	0.7722	0.207	0.01142
0.7732	0.2886	0.02937	0.7732	0.2986	0.02265	0.7732	0.20706	0.01131
0.7742	0.28921	0.02948	0.7742	0.29952	0.02262	0.7742	0.2073	0.0113
0.7752	0.29019	0.02983	0.7752	0.30049	0.02281	0.7752	0.20747	0.01126
0.7762	0.29086	0.03017	0.7762	0.30145	0.023	0.7762	0.20768	0.01114
0.7772	0.29199	0.02997	0.7772	0.30245	0.02317	0.7772	0.20755	0.01137
0.7782	0.29226	0.03047	0.7782	0.30353	0.02277	0.7782	0.20762	0.01132
0.7792	0.29264	0.03009	0.7792	0.30401	0.0227	0.7792	0.20775	0.01115
0.7802	0.29353	0.02991	0.7802	0.30483	0.02303	0.7802	0.20787	0.01115
0.7812	0.29452	0.03007	0.7812	0.30582	0.02261	0.7812	0.20804	0.01111
0.7822	0.29534	0.03088	0.7822	0.30699	0.02302	0.7822	0.20836	0.01111
0.7832	0.29575	0.03051	0.7832	0.30799	0.02295	0.7832	0.20826	0.01102
0.7842	0.29673	0.0307	0.7842	0.30874	0.02302	0.7842	0.20829	0.01101
0.7852	0.29723	0.03111	0.7852	0.30964	0.02249	0.7852	0.20848	0.01121
0.7862	0.298	0.03116	0.7862	0.31091	0.02318	0.7862	0.20869	0.01121
0.7872	0.29868	0.03084	0.7872	0.31146	0.02248	0.7872	0.20861	0.01099
0.7882	0.29951	0.03116	0.7882	0.31244	0.0229	0.7882	0.20899	0.01122
0.7892	0.30012	0.0316	0.7892	0.31316	0.02297	0.7892	0.20897	0.01109
0.7902	0.30074	0.03109	0.7902	0.31359	0.02305	0.7902	0.20906	0.01114
0.7912	0.30124	0.0312	0.7912	0.31515	0.02279	0.7912	0.20913	0.01096
0.7922	0.30235	0.03143	0.7922	0.31558	0.02271	0.7922	0.20912	0.0112
0.7932	0.30286	0.03148	0.7932	0.31647	0.02324	0.7932	0.20909	0.01115
0.7942	0.30363	0.03125	0.7942	0.31729	0.02257	0.7942	0.20934	0.01097
0.7952	0.30397	0.03182	0.7952	0.31833	0.02331	0.7952	0.20928	0.01127
0.7962	0.30482	0.03143	0.7962	0.31908	0.02313	0.7962	0.20955	0.01105
0.7972	0.30564	0.03189	0.7972	0.32029	0.02298	0.7972	0.2095	0.01104
0.7982	0.30586	0.03175	0.7982	0.3211	0.02329	0.7982	0.20972	0.01102
0.7992	0.30664	0.03223	0.7992	0.32142	0.02348	0.7992	0.20947	0.01092
0.8002	0.30781	0.03245	0.8002	0.32265	0.02302	0.8002	0.20976	0.01107
0.8012	0.30783	0.03231	0.8012	0.32366	0.02304	0.8012	0.21007	0.01079
0.8022	0.30861	0.03244	0.8022	0.32447	0.02304	0.8022	0.20988	0.01093
0.8032	0.30927	0.03248	0.8032	0.32513	0.02279	0.8032	0.21018	0.01092
0.8042	0.30979	0.0324	0.8042	0.32601	0.02301	0.8042	0.21017	0.01111
0.8052	0.31055	0.0322	0.8052	0.32637	0.02282	0.8052	0.21041	0.01098
0.8062	0.31141	0.03238	0.8062	0.32727	0.0235	0.8062	0.21032	0.01095
0.8072	0.31157	0.03271	0.8072	0.32838	0.02302	0.8072	0.21048	0.01103
0.8082	0.31224	0.03263	0.8082	0.32884	0.02298	0.8082	0.21029	0.01112
0.8092	0.31281	0.0325	0.8092	0.32966	0.02322	0.8092	0.21062	0.01097
0.8102	0.31362	0.03233	0.8102	0.33071	0.02331	0.8102	0.21084	0.01122
0.8112	0.31474	0.03275	0.8112	0.33141	0.02299	0.8112	0.21092	0.01114
0.8122	0.31496	0.03268	0.8122	0.33178	0.02323	0.8122	0.21068	0.01104
0.8132	0.31552	0.03265	0.8132	0.33308	0.02346	0.8132	0.21114	0.01113
0.8142	0.31633	0.03282	0.8142	0.33393	0.02315	0.8142	0.21101	0.01123
0.8152	0.31682	0.03296	0.8152	0.33454	0.02329	0.8152	0.21092	0.01103
0.8162	0.31747	0.0329	0.8162	0.33559	0.02369	0.8162	0.21123	0.01116
0.8172	0.31799	0.03269	0.8172	0.33617	0.02311	0.8172	0.21094	0.01107
0.8182	0.31865	0.03301	0.8182	0.33633	0.02342	0.8182	0.21102	0.01109
0.8192	0.31912	0.03266	0.8192	0.33746	0.02354	0.8192	0.21143	0.01106
0.8202	0.32001	0.03287	0.8202	0.33854	0.02358	0.8202	0.21139	0.01108
0.8212	0.32058	0.03302	0.8212	0.33891	0.02319	0.8212	0.21147	0.01124
0.8222	0.32059	0.03273	0.8222	0.3398	0.02377	0.8222	0.21156	0.01123
0.8232	0.32184	0.03318	0.8232	0.34045	0.02384	0.8232	0.21165	0.01114
0.8242	0.32232	0.03308	0.8242	0.34138	0.02329	0.8242	0.21169	0.01144
0.8252	0.32242	0.03312	0.8252	0.3414	0.0232	0.8252	0.2118	0.01111
0.8262	0.32308	0.033	0.8262	0.34234	0.02346	0.8262	0.2118	0.01144
0.8272	0.3239	0.03351	0.8272	0.34323	0.02392	0.8272	0.21179	0.01114
0.8282	0.32415	0.03332	0.8282	0.34348	0.02369	0.8282	0.21189	0.01111
0.8292	0.32449	0.03311	0.8292	0.34456	0.02347	0.8292	0.21182	0.01139
0.8302	0.32546	0.03294	0.8302	0.34541	0.0234	0.8302	0.21191	0.01111
0.8312	0.32584	0.03357	0.8312	0.34578	0.02381	0.8312	0.21208	0.01099
0.8322	0.32634	0.03345	0.8322	0.34637	0.02396	0.8322	0.2121	0.01117
0.8332	0.3268	0.03346	0.8332	0.34722	0.02345	0.8332	0.2121	0.01121
0.8342	0.32724	0.03343	0.8342	0.34779	0.02348	0.8342	0.21244	0.01125
0.8352	0.32754	0.03311	0.8352	0.34797	0.02348	0.8352	0.21245	0.01115
0.8362	0.32845	0.0333	0.8362	0.34913	0.02377	0.8362	0.21216	0.01139
0.8372	0.32914	0.03343	0.8372	0.35013	0.02342	0.8372	0.21233	0.01135
0.8382	0.3296	0.03331	0.8382	0.35046	0.02413	0.8382	0.21228	0.01139
0.8392	0.3302	0.03301	0.8392	0.35108	0.02352	0.8392	0.2124	0.01117
0.8402	0.33071	0.03307	0.8402	0.35224	0.02363	0.8402	0.21254	0.01121
0.8412	0.33096	0.03311	0.8412	0.35207	0.02313	0.8412	0.21257	0.01096
0.8422	0.33153	0.033	0.8422	0.3524	0.02324	0.8422	0.21262	0.01102
0.8432	0.33185	0.03318	0.8432	0.35323	0.02363	0.8432	0.21274	0.01129
0.8442	0.33233	0.03351	0.8442	0.35419	0.02393	0.8442	0.21256	0.01133
0.8452	0.3331	0.033	0.8452	0.3547	0.02385	0.8452	0.21276	0.01107
0.8462	0.33333	0.03308	0.8462	0.355	0.02367	0.8462	0.21277	0.01135
0.8472	0.33393	0.03288	0.8472	0.35602	0.02337	0.8472	0.21284	0.0111
0.8482	0.3342	0.03296	0.8482	0.3571	0.02336	0.8482	0.21281	0.01123
0.8492	0.33486	0.03284	0.8492	0.35649	0.02304	0.8492	0.2129	0.01127
0.8502	0.33535	0.03294	0.8502	0.35765	0.02366	0.8502	0.21289	0.01125
0.8512	0.33595	0.03308	0.8512	0.35837	0.02394	0.8512	0.21305	0.01117
0.8522	0.3362	0.03335	0.8522	0.35898	0.02374	0.8522	0.21297	0.01143
0.8532	0.33681	0.03276	0.8532	0.35998	0.02335	0.8532	0.21301	0.01119
0.8542	0.33731	0.03309	0.8542	0.36002	0.02352	0.8542	0.21285	0.0112
0.8552	0.33768	0.03276	0.8552	0.36048	0.02333	0.8552	0.21298	0.01141
0.8562	0.33818	0.03285	0.8562	0.36113	0.02332	0.8562	0.21317	0.01158
0.8572	0.33846	0.03273	0.8572	0.36178	0.02392	0.8572	0.21327	0.01128
0.8582	0.33902	0.03261	0.8582	0.36189	0.0232	0.8582	0.21299	0.01128
0.8592	0.33963	0.03274	0.8592	0.3627	0.02333	0.8592	0.21323	0.01129
0.8602	0.33972	0.03278	0.8602	0.36341	0.02324	0.8602	0.21334	0.01128
0.8612	0.34051	0.03222	0.8612	0.36355	0.02303	0.8612	0.21315	0.01134
0.8622	0.34081	0.03248	0.8622	0.36405	0.02376	0.8622	0.21331	0.01139
0.8632	0.34064	0.03244	0.8632	0.36445	0.0228	0.8632	0.2134	0.0114
0.8642	0.34116	0.03245	0.8642	0.36509	0.02349	0.8642	0.2131	0.01123
0.8652	0.3423	0.03235	0.8652	0.3655	0.02298	0.8652	0.21334	0.01125
0.8662	0.34233	0.03254	0.8662	0.36607	0.02369	0.8662	0.21326	0.01139
0.8672	0.34252	0.03215	0.8672	0.36647	0.02313	0.8672	0.21333	0.01132
0.8682	0.34325	0.03214	0.8682	0.36705	0.0233	0.8682	0.21347	0.01123
0.8692	0.34356	0.03214	0.8692	0.36754	0.02287	0.8692	0.21362	0.01137
0.8702	0.34406	0.03211	0.8702	0.36856	0.02289	0.8702	0.21342	0.01146
0.8712	0.34444	0.03212	0.8712	0.3685	0.02327	0.8712	0.21354	0.01125
0.8722	0.34501	0.03187	0.8722	0.36924	0.02318	0.8722	0.21346	0.01134
0.8732	0.34532	0.03216	0.8732	0.36971	0.02323	0.8732	0.21365	0.01164
0.8742	0.34549	0.03182	0.8742	0.37004	0.02349	0.8742	0.21339	0.01155
0.8752	0.34588	0.03191	0.8752	0.37032	0.02304	0.8752	0.2135	0.01144
0.8762	0.34633	0.03141	0.8762	0.37079	0.02315	0.8762	0.2136	0.0113
0.8772	0.34666	0.03139	0.8772	0.37135	0.02258	0.8772	0.21355	0.01154
0.8782	0.34683	0.03171	0.8782	0.3721	0.02248	0.8782	0.21363	0.01123
0.8792	0.34717	0.0316	0.8792	0.37232	0.0231	0.8792	0.21348	0.01117
0.8802	0.34791	0.03154	0.8802	0.3731	0.02218	0.8802	0.2134	0.01165
0.8812	0.34832	0.03111	0.8812	0.37324	0.02278	0.8812	0.21346	0.01141
0.8822	0.34835	0.03126	0.8822	0.37329	0.02291	0.8822	0.21353	0.0111
0.8832	0.34848	0.03114	0.8832	0.37424	0.02262	0.8832	0.21339	0.01123
0.8842	0.34939	0.0312	0.8842	0.37427	0.02259	0.8842	0.21372	0.01098
0.8852	0.34967	0.03145	0.8852	0.37486	0.02215	0.8852	0.21366	0.0112
0.8862	0.34942	0.03111	0.8862	0.37552	0.02273	0.8862	0.21353	0.01113
0.8872	0.35023	0.03071	0.8872	0.37575	0.02256	0.8872	0.21374	0.01115
0.8882	0.35058	0.03073	0.8882	0.37586	0.02266	0.8882	0.21365	0.01149
0.8892	0.35054	0.0307	0.8892	0.37649	0.0223	0.8892	0.21341	0.01106
0.8902	0.35114	0.0305	0.8902	0.37672	0.02171	0.8902	0.21385	0.01131
0.8912	0.35132	0.03086	0.8912	0.37722	0.02276	0.8912	0.21399	0.01126
0.8922	0.35185	0.03091	0.8922	0.37798	0.0226	0.8922	0.21364	0.01108
0.8932	0.35206	0.03034	0.8932	0.37821	0.02255	0.8932	0.21355	0.01118
0.8942	0.35256	0.03095	0.8942	0.37867	0.02225	0.8942	0.21363	0.0112
0.8952	0.35272	0.03031	0.8952	0.37899	0.02216	0.8952	0.21367	0.01093
0.8962	0.35309	0.03013	0.8962	0.3796	0.02266	0.8962	0.21359	0.01141
0.8972	0.35353	0.03013	0.8972	0.38012	0.02284	0.8972	0.21376	0.01125
0.8982	0.35377	0.03036	0.8982	0.38071	0.02243	0.8982	0.21367	0.0112
0.8992	0.35418	0.03006	0.8992	0.38059	0.02239	0.8992	0.21372	0.01089
0.9002	0.35445	0.02985	0.9002	0.38075	0.02132	0.9002	0.21385	0.01122
0.9012	0.35481	0.03005	0.9012	0.38163	0.02245	0.9012	0.21381	0.01097
0.9022	0.35476	0.02988	0.9022	0.38138	0.02228	0.9022	0.21381	0.01123
0.9032	0.3553	0.02969	0.9032	0.38221	0.02204	0.9032	0.21366	0.01129
0.9042	0.35558	0.02951	0.9042	0.3829	0.02211	0.9042	0.21374	0.01098
0.9052	0.35569	0.03037	0.9052	0.38294	0.02187	0.9052	0.21342	0.01091
0.9062	0.35596	0.0298	0.9062	0.38328	0.02161	0.9062	0.21347	0.01103
0.9072	0.35613	0.02963	0.9072	0.38396	0.02238	0.9072	0.2139	0.01096
0.9082	0.35638	0.02947	0.9082	0.38407	0.02201	0.9082	0.21389	0.01098
0.9092	0.35707	0.02951	0.9092	0.38418	0.02195	0.9092	0.21359	0.01095
0.9102	0.35704	0.0292	0.9102	0.38464	0.02182	0.9102	0.21346	0.01088
0.9112	0.35717	0.02959	0.9112	0.38511	0.0224	0.9112	0.21376	0.01134
0.9122	0.35776	0.02909	0.9122	0.38532	0.0218	0.9122	0.21372	0.01118
0.9132	0.35811	0.02912	0.9132	0.38568	0.02214	0.9132	0.2137	0.01106
0.9142	0.35866	0.02877	0.9142	0.38618	0.0223	0.9142	0.21366	0.01112
0.9152	0.35915	0.02913	0.9152	0.38693	0.02191	0.9152	0.21358	0.01094
0.9162	0.35907	0.0286	0.9162	0.38686	0.02138	0.9162	0.21356	0.01095
0.9172	0.35966	0.02887	0.9172	0.38711	0.02204	0.9172	0.21396	0.01105
0.9182	0.35926	0.02912	0.9182	0.38746	0.02197	0.9182	0.21358	0.01129
0.9192	0.35976	0.02871	0.9192	0.38793	0.02165	0.9192	0.2137	0.01098
0.9202	0.35983	0.02851	0.9202	0.3885	0.02176	0.9202	0.21353	0.01088
0.9212	0.36019	0.02845	0.9212	0.38818	0.0216	0.9212	0.21374	0.01085
0.9222	0.36039	0.02856	0.9222	0.38889	0.02177	0.9222	0.21359	0.01101
0.9232	0.36079	0.02853	0.9232	0.38946	0.02246	0.9232	0.21351	0.01093
0.9242	0.36091	0.02886	0.9242	0.39004	0.02136	0.9242	0.21382	0.01101
0.9252	0.36157	0.02843	0.9252	0.39004	0.02108	0.9252	0.2134	0.01088
0.9262	0.36175	0.02791	0.9262	0.38989	0.02119	0.9262	0.21362	0.01088
0.9272	0.36227	0.02823	0.9272	0.39	0.02097	0.9272	0.21391	0.01093
0.9282	0.36229	0.02831	0.9282	0.39125	0.02083	0.9282	0.21376	0.01094
0.9292	0.36251	0.02769	0.9292	0.39118	0.02158	0.9292	0.21356	0.01082
0.9302	0.36316	0.0283	0.9302	0.39175	0.02106	0.9302	0.21346	0.01094
0.9312	0.36316	0.02807	0.9312	0.39196	0.02096	0.9312	0.21371	0.01095
0.9322	0.36324	0.02751	0.9322	0.39207	0.02106	0.9322	0.21363	0.01069
0.9332	0.3632	0.02819	0.9332	0.39261	0.02182	0.9332	0.21364	0.01066
0.9342	0.36397	0.02799	0.9342	0.393	0.02147	0.9342	0.21345	0.01072
0.9352	0.36419	0.02767	0.9352	0.39304	0.02089	0.9352	0.21349	0.011
0.9362	0.36377	0.02745	0.9362	0.39307	0.02121	0.9362	0.2137	0.011
0.9372	0.36471	0.02759	0.9372	0.39382	0.02133	0.9372	0.21357	0.01083
0.9382	0.36496	0.02806	0.9382	0.39493	0.02144	0.9382	0.21348	0.01059
0.9392	0.36535	0.02764	0.9392	0.39454	0.02103	0.9392	0.21365	0.01088
0.9402	0.3653	0.0274	0.9402	0.39425	0.02084	0.9402	0.21363	0.01087
0.9412	0.36545	0.02706	0.9412	0.39496	0.02113	0.9412	0.21345	0.01079
0.9422	0.3653	0.02698	0.9422	0.39493	0.02138	0.9422	0.21346	0.01093
0.9432	0.36624	0.02735	0.9432	0.39529	0.02115	0.9432	0.21351	0.01082
0.9442	0.36602	0.02704	0.9442	0.39557	0.02159	0.9442	0.21323	0.01073
0.9452	0.3662	0.02718	0.9452	0.39546	0.02115	0.9452	0.21342	0.01055
0.9462	0.36643	0.02707	0.9462	0.39593	0.02114	0.9462	0.21348	0.01102
0.9472	0.36673	0.02701	0.9472	0.39718	0.02103	0.9472	0.21334	0.01064
0.9482	0.36702	0.02699	0.9482	0.39668	0.02068	0.9482	0.21351	0.01048
0.9492	0.36715	0.02675	0.9492	0.39725	0.0219	0.9492	0.2133	0.01063
0.9502	0.3672	0.02621	0.9502	0.39729	0.02038	0.9502	0.21347	0.01067
0.9512	0.36782	0.02667	0.9512	0.39782	0.02055	0.9512	0.21343	0.01071
0.9522	0.36761	0.02648	0.9522	0.39764	0.0207	0.9522	0.21331	0.0108
0.9532	0.36798	0.02637	0.9532	0.39818	0.02104	0.9532	0.21329	0.01058
0.9542	0.36842	0.02622	0.9542	0.39879	0.02059	0.9542	0.21337	0.01059
0.9552	0.36833	0.02653	0.9552	0.39904	0.02051	0.9552	0.21315	0.0106
0.9562	0.36935	0.0262	0.9562	0.39925	0.02104	0.9562	0.21341	0.01058
0.9572	0.3685	0.02619	0.9572	0.39932	0.02015	0.9572	0.21336	0.01101
0.9582	0.36934	0.02584	0.9582	0.39975	0.02022	0.9582	0.21308	0.01072
0.9592	0.36924	0.02625	0.9592	0.40021	0.02094	0.9592	0.21334	0.01065
0.9602	0.36957	0.02596	0.9602	0.39961	0.02083	0.9602	0.21318	0.01058
0.9612	0.3696	0.02575	0.9612	0.40014	0.02092	0.9612	0.21325	0.01046
0.9622	0.36984	0.02583	0.9622	0.40046	0.02049	0.9622	0.21316	0.01066
0.9632	0.37014	0.02591	0.9632	0.40043	0.02037	0.9632	0.21334	0.01041
0.9642	0.37046	0.02572	0.9642	0.40132	0.02117	0.9642	0.21327	0.01046
0.9652	0.37052	0.02588	0.9652	0.40118	0.02079	0.9652	0.21326	0.01061
0.9662	0.37109	0.02554	0.9662	0.40168	0.02115	0.9662	0.21308	0.01083
0.9672	0.37115	0.02537	0.9672	0.40168	0.02083	0.9672	0.21327	0.0106
0.9682	0.3712	0.02594	0.9682	0.40229	0.02041	0.9682	0.21304	0.01047
0.9692	0.37127	0.02509	0.9692	0.40186	0.02066	0.9692	0.21335	0.01082
0.9702	0.37162	0.02568	0.9702	0.40225	0.02083	0.9702	0.21321	0.01057
0.9712	0.37141	0.02497	0.9712	0.40261	0.02037	0.9712	0.2129	0.01056
0.9722	0.37176	0.02486	0.9722	0.40275	0.02075	0.9722	0.21322	0.01047
0.9732	0.37191	0.02484	0.9732	0.40329	0.0209	0.9732	0.2131	0.0103
0.9742	0.37215	0.02508	0.9742	0.40329	0.01998	0.9742	0.2131	0.01033
0.9752	0.3724	0.02501	0.9752	0.403	0.01984	0.9752	0.21285	0.01019
0.9762	0.37228	0.02504	0.9762	0.40364	0.02058	0.9762	0.21291	0.01042
0.9772	0.37291	0.02503	0.9772	0.40379	0.02045	0.9772	0.21283	0.01005
0.9782	0.37326	0.02474	0.9782	0.40454	0.02044	0.9782	0.2129	0.01015
0.9792	0.37356	0.02482	0.9792	0.40482	0.02039	0.9792	0.21289	0.01049
0.9802	0.37354	0.02504	0.9802	0.405	0.01994	0.9802	0.21321	0.01011
0.9812	0.37387	0.0249	0.9812	0.40496	0.02004	0.9812	0.2128	0.01029
0.9822	0.37377	0.02546	0.9822	0.40507	0.02007	0.9822	0.21304	0.01021
0.9832	0.37386	0.02451	0.9832	0.40546	0.02036	0.9832	0.21309	0.01034
0.9842	0.374	0.02443	0.9842	0.406	0.01988	0.9842	0.21286	0.01021
0.9852	0.37451	0.02431	0.9852	0.40536	0.02003	0.9852	0.21283	0.01033
0.9862	0.37441	0.02439	0.9862	0.406	0.02032	0.9862	0.21311	0.01023
0.9872	0.37474	0.02481	0.9872	0.40636	0.01969	0.9872	0.21277	0.01008
0.9882	0.37465	0.0241	0.9882	0.40679	0.02049	0.9882	0.21283	0.01016
0.9892	0.375	0.02408	0.9892	0.4065	0.02033	0.9892	0.21319	0.01026
0.9902	0.37475	0.02434	0.9902	0.40679	0.02059	0.9902	0.21302	0.01029
0.9912	0.37538	0.02418	0.9912	0.407	0.01944	0.9912	0.21291	0.01028
0.9922	0.37554	0.02397	0.9922	0.40732	0.02029	0.9922	0.21321	0.01025
0.9932	0.3759	0.02404	0.9932	0.40714	0.02065	0.9932	0.21268	0.01032
0.9942	0.37575	0.02349	0.9942	0.40757	0.02006	0.9942	0.21276	0.01018
0.9952	0.37599	0.0235	0.9952	0.40786	0.02011	0.9952	0.21314	0.01029
0.9962	0.37622	0.02364	0.9962	0.40821	0.02029	0.9962	0.21282	0.01018
0.9972	0.37645	0.02395	0.9972	0.40857	0.0193	0.9972	0.21282	0.01022
0.9982	0.37627	0.02365	0.9982	0.40886	0.01995	0.9982	0.21276	0.01014
0.9992	0.37667	0.02353	0.9992	0.40879	0.01989	0.9992	0.21302	0.01035
1.0002	0.37664	0.02338	1.0002	0.40893	0.02055	1.0002	0.21293	0.01039
1.0012	0.37692	0.02318	1.0012	0.40896	0.01962	1.0012	0.21285	0.01026
1.0022	0.37707	0.02357	1.0022	0.40925	0.0197	1.0022	0.21285	0.01023
1.0032	0.37739	0.02288	1.0032	0.40936	0.01981	1.0032	0.21295	0.01013
1.0042	0.37731	0.02387	1.0042	0.41007	0.02036	1.0042	0.21275	0.01015
1.0052	0.37726	0.02328	1.0052	0.40982	0.01959	1.0052	0.21279	0.01036
1.0062	0.37751	0.02308	1.0062	0.41029	0.01973	1.0062	0.21263	0.01064
1.0072	0.37778	0.02262	1.0072	0.41075	0.01958	1.0072	0.21271	0.01031
1.0082	0.37796	0.02335	1.0082	0.41046	0.0198	1.0082	0.21284	0.01034
1.0092	0.37824	0.02289	1.0092	0.41075	0.01944	1.0092	0.21281	0.01026
1.0102	0.37819	0.02247	1.0102	0.41061	0.01966	1.0102	0.21272	0.01043
1.0112	0.37863	0.0227	1.0112	0.41125	0.01965	1.0112	0.21273	0.01058
1.0122	0.37867	0.02272	1.0122	0.41114	0.01953	1.0122	0.21294	0.01028
1.0132	0.37875	0.02295	1.0132	0.41121	0.01962	1.0132	0.21276	0.01032
1.0142	0.37881	0.0225	1.0142	0.41154	0.01937	1.0142	0.21276	0.01023
1.0152	0.37895	0.02246	1.0152	0.41157	0.01968	1.0152	0.21283	0.01031
1.0162	0.37885	0.02259	1.0162	0.41154	0.02019	1.0162	0.21269	0.01028
1.0172	0.37941	0.0226	1.0172	0.41204	0.01951	1.0172	0.21289	0.01022
1.0182	0.37939	0.02254	1.0182	0.41257	0.01985	1.0182	0.21286	0.0103
1.0192	0.37929	0.02198	1.0192	0.41239	0.01942	1.0192	0.21281	0.01038
1.0202	0.37971	0.02177	1.0202	0.41218	0.01966	1.0202	0.21279	0.01036
1.0212	0.38026	0.02213	1.0212	0.41286	0.01956	1.0212	0.21261	0.01022
1.0222	0.38005	0.02241	1.0222	0.41329	0.019	1.0222	0.21261	0.01031
1.0232	0.38011	0.02202	1.0232	0.41279	0.01922	1.0232	0.21266	0.01025
1.0242	0.38018	0.02167	1.0242	0.41289	0.01892	1.0242	0.21259	0.01021
1.0252	0.38051	0.02235	1.0252	0.41311	0.02005	1.0252	0.21267	0.01027
1.0262	0.38028	0.02229	1.0262	0.41321	0.01944	1.0262	0.21229	0.01038
1.0272	0.38108	0.02175	1.0272	0.41361	0.01962	1.0272	0.21249	0.0103
1.0282	0.38067	0.02174	1.0282	0.41407	0.01891	1.0282	0.21276	0.0103
1.0292	0.38056	0.02174	1.0292	0.41382	0.01943	1.0292	0.21256	0.01019
1.0302	0.38104	0.0214	1.0302	0.41432	0.01938	1.0302	0.21263	0.01047
1.0312	0.38106	0.02199	1.0312	0.41421	0.01903	1.0312	0.2125	0.01034
1.0322	0.3814	0.02138	1.0322	0.41404	0.01889	1.0322	0.2125	0.01044
1.0332	0.38086	0.021	1.0332	0.41486	0.01987	1.0332	0.21253	0.01023
1.0342	0.38117	0.02197	1.0342	0.41464	0.01901	1.0342	0.21263	0.01021
1.0352	0.38172	0.02198	1.0352	0.41554	0.02003	1.0352	0.21235	0.01035
1.0362	0.38141	0.02128	1.0362	0.41532	0.0197	1.0362	0.21239	0.01056
1.0372	0.38211	0.02119	1.0372	0.4155	0.01904	1.0372	0.21273	0.01031
1.0382	0.38196	0.02119	1.0382	0.41564	0.01942	1.0382	0.21258	0.01016
1.0392	0.38219	0.0211	1.0392	0.41543	0.01947	1.0392	0.21256	0.01023
1.0402	0.3825	0.02119	1.0402	0.41575	0.01917	1.0402	0.21242	0.01015
1.0412	0.38252	0.02137	1.0412	0.41639	0.01856	1.0412	0.21236	0.0102
1.0422	0.38267	0.021	1.0422	0.41614	0.01873	1.0422	0.21223	0.01015
1.0432	0.38266	0.0214	1.0432	0.41611	0.01962	1.0432	0.21265	0.01041
1.0442	0.38291	0.02117	1.0442	0.41618	0.0191	1.0442	0.21228	0.0103
1.0452	0.38315	0.02087	1.0452	0.41668	0.01941	1.0452	0.21245	0.01039
1.0462	0.38334	0.02069	1.0462	0.41671	0.01869	1.0462	0.21251	0.01022
1.0472	0.38352	0.02147	1.0472	0.41739	0.01909	1.0472	0.21253	0.01042
1.0482	0.38365	0.02102	1.0482	0.41711	0.01945	1.0482	0.21242	0.01012
1.0492	0.38338	0.02081	1.0492	0.41707	0.01879	1.0492	0.21248	0.01027
1.0502	0.38375	0.02028	1.0502	0.41707	0.01873	1.0502	0.21253	0.01028
1.0512	0.38379	0.02046	1.0512	0.41746	0.01928	1.0512	0.2124	0.01037
1.0522	0.38427	0.02059	1.0522	0.41718	0.0195	1.0522	0.21228	0.01018
1.0532	0.38405	0.02008	1.0532	0.41786	0.01917	1.0532	0.21238	0.01014
1.0542	0.384	0.02035	1.0542	0.41743	0.01862	1.0542	0.21242	0.01026
1.0552	0.38446	0.02019	1.0552	0.41821	0.01901	1.0552	0.21214	0.01017
1.0562	0.3842	0.0204	1.0562	0.41821	0.01858	1.0562	0.21225	0.01047
1.0572	0.38504	0.02043	1.0572	0.41868	0.01861	1.0572	0.21229	0.01024
1.0582	0.38473	0.02036	1.0582	0.41832	0.01875	1.0582	0.2121	0.01034
1.0592	0.38495	0.02052	1.0592	0.41857	0.01893	1.0592	0.21233	0.01025
1.0602	0.38461	0.01974	1.0602	0.41846	0.01864	1.0602	0.21225	0.01015
1.0612	0.38496	0.02008	1.0612	0.41896	0.01892	1.0612	0.21214	0.01021
1.0622	0.38484	0.02029	1.0622	0.4185	0.0187	1.0622	0.21223	0.01028
1.0632	0.38542	0.01981	1.0632	0.41907	0.01912	1.0632	0.21226	0.01031
1.0642	0.38532	0.01998	1.0642	0.41918	0.01916	1.0642	0.21191	0.01014
1.0652	0.38564	0.02006	1.0652	0.41943	0.01872	1.0652	0.21219	0.01028
1.0662	0.38571	0.01949	1.0662	0.41986	0.01852	1.0662	0.21212	0.01037
1.0672	0.38557	0.0197	1.0672	0.41975	0.01947	1.0672	0.21224	0.00987
1.0682	0.38554	0.02026	1.0682	0.41993	0.01891	1.0682	0.21204	0.01024
1.0692	0.38636	0.01978	1.0692	0.41993	0.01832	1.0692	0.21216	0.01036
1.0702	0.386	0.01962	1.0702	0.41989	0.01902	1.0702	0.21226	0.01018
1.0712	0.38614	0.01996	1.0712	0.42039	0.01913	1.0712	0.2122	0.01037
1.0722	0.38586	0.01946	1.0722	0.42039	0.01879	1.0722	0.21203	0.01012
1.0732	0.3865	0.01954	1.0732	0.42075	0.01885	1.0732	0.21206	0.01029
1.0742	0.38621	0.01972	1.0742	0.42025	0.01941	1.0742	0.21212	0.01023
1.0752	0.38632	0.01925	1.0752	0.42075	0.0184	1.0752	0.21197	0.01019
1.0762	0.38689	0.01956	1.0762	0.42057	0.01868	1.0762	0.2121	0.01016
1.0772	0.38696	0.01945	1.0772	0.4205	0.01886	1.0772	0.2119	0.01034
1.0782	0.38682	0.01993	1.0782	0.42132	0.0185	1.0782	0.21219	0.0103
1.0792	0.38754	0.01971	1.0792	0.42086	0.01821	1.0792	0.21205	0.01029
1.0802	0.38739	0.01905	1.0802	0.42139	0.01876	1.0802	0.2121	0.01015
1.0812	0.387	0.01969	1.0812	0.42107	0.01814	1.0812	0.21204	0.01041
1.0822	0.38686	0.01941	1.0822	0.4215	0.01834	1.0822	0.21207	0.01021
1.0832	0.38771	0.01886	1.0832	0.42229	0.01883	1.0832	0.21204	0.01011
1.0842	0.38754	0.01917	1.0842	0.4215	0.01848	1.0842	0.2121	0.01012
1.0852	0.38761	0.0191	1.0852	0.42175	0.01818	1.0852	0.21221	0.01049
1.0862	0.38746	0.0187	1.0862	0.42207	0.01865	1.0862	0.21189	0.01043
1.0872	0.38829	0.01875	1.0872	0.42204	0.01844	1.0872	0.21191	0.01045
1.0882	0.38796	0.019	1.0882	0.42218	0.01803	1.0882	0.21199	0.01038
1.0892	0.38804	0.01877	1.0892	0.42232	0.01902	1.0892	0.2119	0.01029
1.0902	0.38875	0.01872	1.0902	0.42261	0.01894	1.0902	0.2121	0.01014
1.0912	0.38857	0.01888	1.0912	0.42232	0.01848	1.0912	0.21184	0.0103
1.0922	0.38843	0.01883	1.0922	0.42286	0.01874	1.0922	0.21197	0.01033
1.0932	0.38864	0.01845	1.0932	0.42275	0.01841	1.0932	0.21185	0.00994
1.0942	0.389	0.01872	1.0942	0.42264	0.01806	1.0942	0.2121	0.01037
1.0952	0.38879	0.01909	1.0952	0.42336	0.01799	1.0952	0.21211	0.01018
1.0962	0.38904	0.01878	1.0962	0.423	0.01795	1.0962	0.21171	0.01009
1.0972	0.38904	0.01847	1.0972	0.42314	0.01796	1.0972	0.21204	0.01009
1.0982	0.38918	0.01877	1.0982	0.42354	0.0185	1.0982	0.212	0.01035
1.0992	0.38939	0.01841	1.0992	0.42364	0.01766	1.0992	0.21194	0.01017
1.1002	0.38964	0.01867	1.1002	0.42429	0.01817	1.1002	0.2119	0.01029
1.1012	0.38929	0.01864	1.1012	0.42425	0.01909	1.1012	0.21179	0.01031
1.1022	0.38936	0.01835	1.1022	0.42361	0.01771	1.1022	0.21171	0.01024
1.1032	0.38957	0.01835	1.1032	0.42368	0.01833	1.1032	0.21195	0.01033
1.1042	0.38968	0.01802	1.1042	0.42389	0.01839	1.1042	0.21196	0.01026
1.1052	0.39	0.01815	1.1052	0.42418	0.01792	1.1052	0.21184	0.01018
1.1062	0.39029	0.01833	1.1062	0.42436	0.01725	1.1062	0.21185	0.01043
1.1072	0.39	0.01866	1.1072	0.42432	0.01785	1.1072	0.21191	0.01025
1.1082	0.39007	0.0183	1.1082	0.42404	0.01781	1.1082	0.21193	0.01023
1.1092	0.39025	0.0183	1.1092	0.425	0.0181	1.1092	0.21181	0.01021
1.1102	0.39064	0.0179	1.1102	0.42539	0.01834	1.1102	0.21209	0.01022
1.1112	0.39039	0.01792	1.1112	0.42461	0.0178	1.1112	0.21169	0.01023
1.1122	0.39054	0.01827	1.1122	0.42525	0.01855	1.1122	0.21186	0.01014
1.1132	0.39075	0.01817	1.1132	0.42539	0.01793	1.1132	0.21196	0.01045
1.1142	0.39071	0.01838	1.1142	0.42504	0.01768	1.1142	0.21188	0.01026
1.1152	0.39093	0.01771	1.1152	0.42529	0.01791	1.1152	0.21179	0.01011
1.1162	0.39079	0.01833	1.1162	0.42543	0.01762	1.1162	0.21191	0.01019
1.1172	0.39111	0.01788	1.1172	0.42529	0.01787	1.1172	0.21176	0.01028
1.1182	0.39136	0.01782	1.1182	0.42554	0.01785	1.1182	0.21163	0.01022
1.1192	0.39132	0.01794	1.1192	0.42554	0.01751	1.1192	0.21188	0.01025
1.1202	0.391	0.01766	1.1202	0.42543	0.0176	1.1202	0.21183	0.01053
1.1212	0.39121	0.01752	1.1212	0.42568	0.01775	1.1212	0.21161	0.01028
1.1222	0.39146	0.01808	1.1222	0.42632	0.01741	1.1222	0.21162	0.01023
1.1232	0.39175	0.01788	1.1232	0.42607	0.01803	1.1232	0.21184	0.01042
1.1242	0.3915	0.01769	1.1242	0.426	0.01773	1.1242	0.21183	0.01044
1.1252	0.39139	0.01752	1.1252	0.426	0.01778	1.1252	0.21171	0.0104
1.1262	0.39168	0.01791	1.1262	0.42593	0.01749	1.1262	0.21183	0.01015
1.1272	0.39182	0.01798	1.1272	0.42582	0.01721	1.1272	0.21155	0.01013
1.1282	0.39168	0.01732	1.1282	0.42668	0.01818	1.1282	0.21166	0.01027
1.1292	0.39204	0.01792	1.1292	0.42643	0.01768	1.1292	0.21182	0.01045
1.1302	0.39214	0.01811	1.1302	0.42625	0.0176	1.1302	0.2117	0.01029
1.1312	0.39214	0.01723	1.1312	0.42661	0.01769	1.1312	0.21173	0.01016
1.1322	0.39254	0.01759	1.1322	0.42689	0.01749	1.1322	0.21165	0.0103
1.1332	0.3925	0.0176	1.1332	0.42714	0.01768	1.1332	0.21175	0.01042
1.1342	0.39239	0.01729	1.1342	0.42657	0.01743	1.1342	0.21143	0.01035
1.1352	0.39246	0.01726	1.1352	0.42675	0.01704	1.1352	0.21184	0.01009
1.1362	0.39254	0.01743	1.1362	0.42782	0.01737	1.1362	0.21169	0.01039
1.1372	0.39243	0.01682	1.1372	0.42646	0.01741	1.1372	0.21169	0.01025
1.1382	0.39307	0.01725	1.1382	0.42718	0.01739	1.1382	0.21152	0.01028
1.1392	0.393	0.01724	1.1392	0.42829	0.01738	1.1392	0.21163	0.0105
1.1402	0.39261	0.01698	1.1402	0.42768	0.01797	1.1402	0.21137	0.01022
1.1412	0.39296	0.01746	1.1412	0.42689	0.0174	1.1412	0.21129	0.01015
1.1422	0.39314	0.01713	1.1422	0.42793	0.01753	1.1422	0.21146	0.01037
1.1432	0.39332	0.01712	1.1432	0.42775	0.01752	1.1432	0.21168	0.01052
1.1442	0.39346	0.01756	1.1442	0.42789	0.01703	1.1442	0.21166	0.0102
1.1452	0.39368	0.01692	1.1452	0.42796	0.01741	1.1452	0.21127	0.0104
1.1462	0.39307	0.01742	1.1462	0.42807	0.01761	1.1462	0.21152	0.01045
1.1472	0.39371	0.0172	1.1472	0.42804	0.01755	1.1472	0.2116	0.01035
1.1482	0.39375	0.017	1.1482	0.42796	0.01715	1.1482	0.21155	0.01033
1.1492	0.39414	0.01671	1.1492	0.42857	0.0175	1.1492	0.21143	0.01028
1.1502	0.39371	0.01683	1.1502	0.42786	0.01752	1.1502	0.21131	0.01036
1.1512	0.39379	0.01717	1.1512	0.42793	0.01749	1.1512	0.21138	0.01024
1.1522	0.39386	0.01675	1.1522	0.42832	0.01792	1.1522	0.21152	0.01029
1.1532	0.39389	0.01651	1.1532	0.42818	0.01779	1.1532	0.21128	0.01029
1.1542	0.394	0.01676	1.1542	0.42882	0.01753	1.1542	0.21109	0.01026
1.1552	0.39421	0.01686	1.1552	0.42896	0.01744	1.1552	0.21154	0.01052
1.1562	0.39389	0.01673	1.1562	0.42864	0.01778	1.1562	0.21154	0.01059
1.1572	0.39457	0.01624	1.1572	0.42843	0.01767	1.1572	0.21146	0.01025
1.1582	0.39425	0.01705	1.1582	0.42889	0.01778	1.1582	0.21137	0.01041
1.1592	0.39471	0.01653	1.1592	0.42889	0.01786	1.1592	0.21132	0.01052
1.1602	0.39479	0.01672	1.1602	0.42904	0.01747	1.1602	0.21113	0.01034
1.1612	0.39525	0.01679	1.1612	0.42961	0.01756	1.1612	0.2114	0.01045
1.1622	0.39507	0.01643	1.1622	0.42964	0.01731	1.1622	0.21141	0.01066
1.1632	0.39521	0.01681	1.1632	0.42889	0.01745	1.1632	0.21131	0.01023
1.1642	0.39546	0.01668	1.1642	0.42946	0.01672	1.1642	0.21136	0.01041
1.1652	0.39536	0.01655	1.1652	0.4295	0.01736	1.1652	0.2115	0.01043
1.1662	0.39532	0.01653	1.1662	0.42968	0.01773	1.1662	0.21109	0.01026
1.1672	0.39546	0.01635	1.1672	0.42982	0.01701	1.1672	0.21128	0.01054
1.1682	0.39554	0.01626	1.1682	0.42954	0.01794	1.1682	0.21125	0.01034
1.1692	0.39571	0.01645	1.1692	0.42986	0.0172	1.1692	0.2113	0.01045
1.1702	0.3955	0.01662	1.1702	0.42989	0.01737	1.1702	0.21093	0.01036
1.1712	0.39554	0.01663	1.1712	0.43032	0.01748	1.1712	0.2112	0.01038
1.1722	0.39575	0.01634	1.1722	0.43007	0.01699	1.1722	0.21107	0.01052
1.1732	0.39564	0.01652	1.1732	0.42986	0.01721	1.1732	0.21099	0.01055
1.1742	0.39604	0.01661	1.1742	0.43021	0.01712	1.1742	0.21102	0.01034
1.1752	0.39568	0.01654	1.1752	0.43	0.0174	1.1752	0.21119	0.01082
1.1762	0.39568	0.01654	1.1762	0.43054	0.01753	1.1762	0.21131	0.01072
1.1772	0.39614	0.01621	1.1772	0.43089	0.01807	1.1772	0.2109	0.01042
1.1782	0.396	0.0163	1.1782	0.43079	0.01776	1.1782	0.21104	0.01057
1.1792	0.39618	0.016	1.1792	0.43021	0.0176	1.1792	0.21108	0.01047
1.1802	0.3965	0.01636	1.1802	0.431	0.01752	1.1802	0.21094	0.0105
1.1812	0.39636	0.01684	1.1812	0.43111	0.01727	1.1812	0.21119	0.01046
1.1822	0.39643	0.01623	1.1822	0.43089	0.01738	1.1822	0.21108	0.0105
1.1832	0.3965	0.01644	1.1832	0.43079	0.01778	1.1832	0.21103	0.0104
1.1842	0.39614	0.01688	1.1842	0.43175	0.01757	1.1842	0.21088	0.01039
1.1852	0.39679	0.0161	1.1852	0.43157	0.0178	1.1852	0.21093	0.01066
1.1862	0.39714	0.01672	1.1862	0.43118	0.01696	1.1862	0.21075	0.0105
1.1872	0.397	0.0165	1.1872	0.43161	0.0174	1.1872	0.21105	0.01058
1.1882	0.39746	0.01606	1.1882	0.43168	0.01705	1.1882	0.21084	0.01076
1.1892	0.39721	0.01642	1.1892	0.43146	0.01734	1.1892	0.21106	0.01038
1.1902	0.39711	0.01627	1.1902	0.43125	0.01754	1.1902	0.21103	0.01035
1.1912	0.3975	0.0164	1.1912	0.43114	0.01733	1.1912	0.21095	0.01042
1.1922	0.39743	0.01585	1.1922	0.431	0.01734	1.1922	0.211	0.01056
1.1932	0.39732	0.01612	1.1932	0.43164	0.01759	1.1932	0.21097	0.01037
1.1942	0.39775	0.01586	1.1942	0.43207	0.01793	1.1942	0.21081	0.0106
1.1952	0.39821	0.01615	1.1952	0.43168	0.017	1.1952	0.21088	0.0107
1.1962	0.398	0.01604	1.1962	0.43157	0.01805	1.1962	0.21079	0.01059
1.1972	0.39782	0.01601	1.1972	0.4325	0.01812	1.1972	0.21071	0.01048
1.1982	0.39861	0.01637	1.1982	0.43229	0.01709	1.1982	0.21078	0.01103
1.1992	0.3985	0.01628	1.1992	0.43179	0.01741	1.1992	0.21071	0.01073
1.2002	0.39786	0.01602	1.2002	0.43218	0.01773	1.2002	0.21072	0.01067
1.2012	0.39843	0.0162	1.2012	0.43196	0.01714	1.2012	0.21079	0.01067
1.2022	0.39904	0.01646	1.2022	0.43243	0.01708	1.2022	0.2111	0.0108
1.2032	0.39846	0.01598	1.2032	0.43289	0.01798	1.2032	0.21071	0.01048
1.2042	0.39832	0.0158	1.2042	0.4325	0.01735	1.2042	0.21068	0.01055
1.2052	0.39861	0.01629	1.2052	0.43282	0.01757	1.2052	0.21078	0.0108
1.2062	0.39846	0.01617	1.2062	0.43261	0.01755	1.2062	0.21074	0.01054
1.2072	0.39864	0.01637	1.2072	0.433	0.01783	1.2072	0.21074	0.01067
1.2082	0.39857	0.01603	1.2082	0.43343	0.01867	1.2082	0.21075	0.01089
1.2092	0.39929	0.01607	1.2092	0.43318	0.01747	1.2092	0.21067	0.01068
1.2102	0.39907	0.01588	1.2102	0.43321	0.01789	1.2102	0.21057	0.01057
1.2112	0.39914	0.01615	1.2112	0.43318	0.01779	1.2112	0.21077	0.01069
1.2122	0.39896	0.01594	1.2122	0.43246	0.01782	1.2122	0.21073	0.01058
1.2132	0.39939	0.01637	1.2132	0.43346	0.01767	1.2132	0.2107	0.01076
1.2142	0.39939	0.01573	1.2142	0.43321	0.01793	1.2142	0.21055	0.01071
1.2152	0.39918	0.01601	1.2152	0.43289	0.0179	1.2152	0.21059	0.01059
1.2162	0.39911	0.01591	1.2162	0.43318	0.01848	1.2162	0.21032	0.01073
1.2172	0.39971	0.01627	1.2172	0.43346	0.01782	1.2172	0.21048	0.01077
1.2182	0.3995	0.01615	1.2182	0.43332	0.01753	1.2182	0.21089	0.01085
1.2192	0.39946	0.01544	1.2192	0.4325	0.01788	1.2192	0.2109	0.01056
1.2202	0.39936	0.01602	1.2202	0.43329	0.01778	1.2202	0.21064	0.01065
1.2212	0.39979	0.01574	1.2212	0.43375	0.01784	1.2212	0.21062	0.01076
1.2222	0.39975	0.01564	1.2222	0.43307	0.01715	1.2222	0.21046	0.01079
1.2232	0.40039	0.01589	1.2232	0.43396	0.01756	1.2232	0.21045	0.01064
1.2242	0.40039	0.01636	1.2242	0.43371	0.0174	1.2242	0.2107	0.01097
1.2252	0.39986	0.01537	1.2252	0.43325	0.0174	1.2252	0.21061	0.01083
1.2262	0.40068	0.01589	1.2262	0.43389	0.0177	1.2262	0.21046	0.01057
1.2272	0.40054	0.01577	1.2272	0.4345	0.01823	1.2272	0.21073	0.01088
1.2282	0.40018	0.01579	1.2282	0.43411	0.0178	1.2282	0.21055	0.01065
1.2292	0.40071	0.01603	1.2292	0.43443	0.01772	1.2292	0.2104	0.01057
1.2302	0.40075	0.01616	1.2302	0.43418	0.01782	1.2302	0.21034	0.01052
1.2312	0.40089	0.01572	1.2312	0.43489	0.01823	1.2312	0.21051	0.01065
1.2322	0.40061	0.01587	1.2322	0.43418	0.01799	1.2322	0.21048	0.01076
1.2332	0.40096	0.0161	1.2332	0.43489	0.01843	1.2332	0.21038	0.01083
1.2342	0.40114	0.01605	1.2342	0.43489	0.01827	1.2342	0.21026	0.01062
1.2352	0.401	0.01594	1.2352	0.43475	0.01835	1.2352	0.21046	0.01075
1.2362	0.40086	0.01613	1.2362	0.43425	0.01842	1.2362	0.21036	0.01052
1.2372	0.40129	0.01568	1.2372	0.43468	0.01815	1.2372	0.21034	0.01089
1.2382	0.40168	0.01607	1.2382	0.43518	0.01803	1.2382	0.21027	0.01064
1.2392	0.40114	0.01608	1.2392	0.43539	0.01883	1.2392	0.21039	0.0105
1.2402	0.40143	0.01601	1.2402	0.43461	0.01811	1.2402	0.21041	0.01083
1.2412	0.40189	0.01574	1.2412	0.43479	0.01787	1.2412	0.21015	0.01056
1.2422	0.40171	0.01602	1.2422	0.43486	0.01817	1.2422	0.21038	0.01082
1.2432	0.4015	0.01578	1.2432	0.43546	0.01891	1.2432	0.21025	0.01101
1.2442	0.40164	0.01593	1.2442	0.436	0.01843	1.2442	0.21014	0.01114
1.2452	0.40196	0.01583	1.2452	0.43514	0.01836	1.2452	0.20993	0.01124
1.2462	0.40171	0.01568	1.2462	0.43554	0.01885	1.2462	0.21014	0.01125
1.2472	0.40236	0.01575	1.2472	0.43621	0.01817	1.2472	0.21016	0.01083
1.2482	0.40225	0.01582	1.2482	0.435	0.01831	1.2482	0.21032	0.01011
1.2492	0.40196	0.01597	1.2492	0.43482	0.01817	1.2492	0.21025	0.01014
1.2502	0.40218	0.01558	1.2502	0.43589	0.01854	1.2502	0.21027	0.01033
1.2512	0.40221	0.01545	1.2512	0.43575	0.01823	1.2512	0.21025	0.01038
1.2522	0.40211	0.01539	1.2522	0.43511	0.0192	1.2522	0.21038	0.01026
1.2532	0.40204	0.01553	1.2532	0.43561	0.01846	1.2532	0.21029	0.01036
1.2542	0.40236	0.0155	1.2542	0.43529	0.01821	1.2542	0.21039	0.01024
1.2552	0.40311	0.01557	1.2552	0.43575	0.01887	1.2552	0.21018	0.01024
1.2562	0.40268	0.01589	1.2562	0.43632	0.01904	1.2562	0.21027	0.01044
1.2572	0.40293	0.01598	1.2572	0.43718	0.0193	1.2572	0.2101	0.01054
1.2582	0.40321	0.01536	1.2582	0.43607	0.01926	1.2582	0.2099	0.01041
1.2592	0.40332	0.01575	1.2592	0.436	0.01844	1.2592	0.21017	0.01055
1.2602	0.40304	0.01643	1.2602	0.43632	0.01841	1.2602	0.21034	0.01047
1.2612	0.40307	0.0159	1.2612	0.43661	0.01919	1.2612	0.21025	0.01047
1.2622	0.40279	0.01576	1.2622	0.43621	0.01911	1.2622	0.21011	0.01053
1.2632	0.40325	0.01594	1.2632	0.43625	0.01852	1.2632	0.21004	0.01045
1.2642	0.40318	0.01609	1.2642	0.437	0.0191	1.2642	0.21028	0.01032
1.2652	0.40307	0.01579	1.2652	0.43657	0.01947	1.2652	0.21025	0.01049
1.2662	0.40357	0.01547	1.2662	0.43671	0.0194	1.2662	0.21004	0.01046
1.2672	0.40404	0.01596	1.2672	0.43729	0.01912	1.2672	0.21019	0.01045
1.2682	0.40346	0.01579	1.2682	0.43629	0.01894	1.2682	0.21	0.01046
1.2692	0.40318	0.0155	1.2692	0.43679	0.01936	1.2692	0.21011	0.0103
1.2702	0.40339	0.01599	1.2702	0.437	0.01924	1.2702	0.21001	0.01024
1.2712	0.40368	0.01586	1.2712	0.43721	0.01918	1.2712	0.2101	0.01051
1.2722	0.40375	0.01606	1.2722	0.43725	0.01953	1.2722	0.21005	0.01062
1.2732	0.40382	0.01531	1.2732	0.43739	0.01997	1.2732	0.21008	0.01046
1.2742	0.40375	0.01567	1.2742	0.437	0.01925	1.2742	0.20998	0.0103
1.2752	0.40436	0.01595	1.2752	0.43754	0.01929	1.2752	0.2102	0.0106
1.2762	0.40404	0.01599	1.2762	0.43732	0.01975	1.2762	0.21016	0.0103
1.2772	0.40379	0.01626	1.2772	0.43746	0.01931	1.2772	0.21009	0.01054
1.2782	0.40425	0.01592	1.2782	0.43743	0.01928	1.2782	0.21012	0.01054
1.2792	0.40436	0.01595	1.2792	0.43736	0.01954	1.2792	0.20998	0.01059
1.2802	0.404	0.01588	1.2802	0.43768	0.02013	1.2802	0.20987	0.01057
1.2812	0.40443	0.01623	1.2812	0.43739	0.02007	1.2812	0.21006	0.01051
1.2822	0.40411	0.01607	1.2822	0.43768	0.01974	1.2822	0.21014	0.01064
1.2832	0.40421	0.01564	1.2832	0.43771	0.02022	1.2832	0.21011	0.01098
1.2842	0.40457	0.01613	1.2842	0.43825	0.02015	1.2842	0.20993	0.01064
1.2852	0.40486	0.01618	1.2852	0.43768	0.01947	1.2852	0.20994	0.01046
1.2862	0.40468	0.01612	1.2862	0.43775	0.01924	1.2862	0.21002	0.01065
1.2872	0.40464	0.01637	1.2872	0.43796	0.02001	1.2872	0.20979	0.01061
1.2882	0.40461	0.0162	1.2882	0.438	0.0201	1.2882	0.20987	0.01043
1.2892	0.40468	0.01595	1.2892	0.43779	0.0206	1.2892	0.20991	0.01054
1.2902	0.40507	0.01583	1.2902	0.43807	0.02019	1.2902	0.20991	0.01076
1.2912	0.40493	0.01636	1.2912	0.43879	0.02028	1.2912	0.21002	0.01038
1.2922	0.40518	0.01628	1.2922	0.43868	0.02067	1.2922	0.21003	0.0105
1.2932	0.40489	0.01645	1.2932	0.43818	0.02015	1.2932	0.20979	0.01073
1.2942	0.405	0.01639	1.2942	0.43864	0.02092	1.2942	0.2098	0.01052
1.2952	0.40539	0.01633	1.2952	0.43793	0.02023	1.2952	0.20975	0.0105
1.2962	0.40525	0.01613	1.2962	0.43889	0.02079	1.2962	0.20986	0.01064
1.2972	0.40525	0.01629	1.2972	0.43868	0.02017	1.2972	0.20963	0.01075
	1452.81	--		0.43714	--
	1447.7	--		0.43464	--
	1454.08	--		0.43536	--
	1448.98	--		0.43643	--
	1454.08	--		0.43571	--
	1446.43	--		0.43464	--
	1450.26	--		0.435	--
	1451.53	--		0.435	--
	1450.26	--		0.43536	--
	1452.81	--		0.43571	--
	1447.7	--		0.43393	--
	1452.81	--		0.43357	--
	1451.53	--		0.435	--
	1447.7	--		0.43464	--
	1452.81	--		0.43571	--
	1448.98	--		0.43536	--
	1452.81	--		0.435	--
	1450.26	--		0.43357	--
	1452.81	--		0.43536	--
	1452.81	--		0.43536	--
	1452.81	--		0.435	--
	1452.81	--		0.43464	--
	1443.88	--		0.435	--
	1451.53	--		0.435	--
	1457.91	--		0.43286	--
	1451.53	--		0.43429	--
	1454.08	--		0.435	--
	1452.81	--		0.4325	--
	1445.15	--		0.43571	--
	1451.53	--		0.43393	--
	1447.7	--		0.43464	--
	1452.81	--		0.43321	--
	1452.81	--		0.43536	--
	1454.08	--		0.43429	--
	1448.98	--		0.43393	--
	1448.98	--		0.43286	--
	1450.26	--		0.435	--
	1452.81	--		0.43393	--
	1451.53	--		0.43429	--
	1448.98	--		0.43536	--
	1443.88	--		0.43429	--
	1447.7	--		0.43464	--
	1450.26	--		0.43357	--
	1447.7	--		0.4325	--
	1447.7	--		0.43357	--
	1451.53	--		0.43464	--
	1447.7	--		0.43321	--
	1451.53	--		0.43464	--
	1447.7	--		0.43429	--
	1452.81	--		0.43214	--
	1450.26	--		0.43393	--
	1450.26	--		0.43393	--
	1452.81	--		0.43571	--
	1451.53	--		0.43286	--
	1448.98	--		0.435	--
	1454.08	--		0.43571	--
	1450.26	--		0.4325	--
	1445.15	--		0.43393	--
	1445.15	--		0.4325	--
	1454.08	--		0.43393	--
	1454.08	--		0.43179	--
	1452.81	--		0.43464	--
	1454.08	--		0.43321	--
	1452.81	--		0.43393	--
	1446.43	--		0.43393	--
	1443.88	--		0.43214	--
	1447.7	--		0.43286	--
	1446.43	--		0.43071	--
	1450.26	--		0.43179	--
	1448.98	--		0.43214	--
	1451.53	--		0.43214	--
	1447.7	--		0.43286	--
	1452.81	--		0.43214	--
	1445.15	--		0.43393	--
	1447.7	--		0.43286	--
	1446.43	--		0.43214	--
	1454.08	--		0.43464	--
	1447.7	--		0.43321	--
	1448.98	--		0.43357	--
	1452.81	--		0.43321	--
	1451.53	--		0.43357	--
	1452.81	--		0.43286	--
	1447.7	--		0.43429	--
				0.435	--
				0.43214	--
				0.43464	--
				0.43107	--
				0.43214	--
				0.43321	--
				0.43357	--
				0.43321	--
				0.43214	--
				0.43321	--
				0.43393	--
				0.43179	--
				0.43286	--
				0.43429	--
				0.43214	--
				0.43107	--
				0.43179	--

## Sheet: Figure 3b
Figure3b	IPCE
Sample	L	D	DL
Wavelength (nm)	IPCE%	IPCE%	IPCE%
340	89.7046	82.6474	65.0272
350	62.392	49.9025	34.1978
360	49.9167	37.9053	24.0186
370	34.4784	25.7851	15.5975
380	16.0978	13.0947	8.53229
390	6.32106	6.20918	5.07295
400	3.95588	4.26782	4.04182
410	3.24798	3.56777	3.59434
420	3.03306	3.28573	3.34903
430	2.93423	3.15695	3.24745
440	2.77969	2.92925	3.03225
450	3.46064	3.64106	3.77491

## Sheet: Figure3c
Figure3c	OER
sample	L-ZnO	D-ZnO	DL-ZnO	L-ZnO+D-ZnO		L-ZnO	L-ZnO+D-ZnO	D-ZnO	DL-ZnO
Time(h)	R rate (μmol·g-1)	R rate (μmol·g-1)	R rate (μmol·g-1)	R rate (μmol·g-1)		OER rate μmol·g-1·h-1	OER rate μmol·g-1·h-1	OER rate μmol·g-1·h-1	OER rate μmol·g-1·h-1
0	0	0	0	0		1337	1275	1082	821
0.5	1485.75	1007.98	651.116	1401.59
1	2623.41	1590.37	1121.55	2235.78
1.5	3094.87	1992.94	1461.41	2925.77
2	3488.6	2514.32	1713.7	2996.96
2.5	3897.67	2835.69	2147.32	3550.52
3	4011.05	3247.45	2464.24	3823.69

## Sheet: Figure 3d
Figure 3d	Photodegradation rate
sample	L-ZnO	L-ZnO+D-ZnO	D-ZnO	DL-ZnO		sample	L-ZnO	sample	L-ZnO+D-ZnO	sample	D-ZnO	sample	DL-ZnO		sample	L-ZnO	L-ZnO+D-ZnO	D-ZnO	DL-ZnO
Time(min)	c/c0	c/c0	c/c0	c/c0		Time(min)	-ln(c/c0)	Time(min)	-ln(c/c0)	Time(min)	-ln(c/c0)	Time(min)	-ln(c/c0)			kmin-1	kmin-1	kmin-1	kmin-1
-30	1	1	1	1		0	0	0	0	0	0	0	0		rate constants (k)	0.049	0.044	0.039	0.02
0	0.99799	0.97047	0.998	0.99402		20	0.91932	20	0.8413	20	0.70069	20	0.50333
20	0.39799	0.41842	0.50625	0.6009		40	1.705	40	1.57597	40	1.27404	40	0.83798
40	0.18141	0.2007	0.29465	0.43		60	2.6739	60	2.47618	60	2.03005	60	1.19814
60	0.06884	0.1006	0.15808	0.29995		80	3.80969	80	3.76327	80	2.99323	90	1.60444
80	0.02211	0.02252	0.06603	0.1998		100	4.88583	100	4.5742	100	3.90952	100	2.04544
100	0.00704	0.01001	0.01601	0.12855
120	0	0	0.001	0.07524

## Sheet: Figure 4a-c
Figure 4a	femtosecond time-resolved transient absorption spectra							Figure 4b	femtosecond time-resolved transient absorption spectra							Figure 4c	femtosecond time-resolved transient absorption spectra
L	-0.5 ps	0.1 ps	1 ps	10 ps	388 ps	2188 ps	7288 ps	D	-0.5 ps	0.1 ps	1 ps	10 ps	388 ps	2188 ps	7288 ps	DL	-0.5 ps	0.1 ps	1 ps	10 ps	388 ps	2188 ps	7288 ps
Wavelength (nm)	∆A	∆A	∆A	∆A	∆A	∆A	∆A	Wavelength (nm)	∆A	∆A	∆A	∆A	∆A	∆A	∆A	Wavelength (nm)	∆A	∆A	∆A	∆A	∆A	∆A	∆A
349.543	4.15917e-05	-2.31283e-05	0.000977238	0.00125	0.00121	0.000649824	0.00783	349.543	0.00101	0.000103927	0.00511	0.0059	0.00386	0.00376	0.02047	349.543	0.00104	0.000801008	0.00428	0.00482	0.00259	0.00286	0.00962
350.118	0.000194771	-7.68312e-05	0.00114	0.0012	0.00115	0.000672782	0.00526	350.118	0.0003631	-0.000193298	0.00494	0.00522	0.00362	0.0029	0.01387	350.118	0.000311375	0.000799635	0.00372	0.00452	0.00264	0.00258	0.00677
350.693	0.000118849	-0.000164284	0.00113	0.00108	0.00103	0.000606611	0.0033	350.693	-1.84822e-05	-0.000252148	0.00495	0.00505	0.00347	0.00294	0.00931	350.693	-5.92725e-05	0.000509668	0.0035	0.00415	0.00249	0.00201	0.00446
351.269	0.000187254	-0.000151317	0.000970227	0.000944168	0.000975359	0.000515263	0.00195	351.269	-0.000162759	-0.000329092	0.00483	0.00503	0.00357	0.00259	0.00609	351.269	6.05554e-05	0.000703053	0.00367	0.00395	0.00281	0.00199	0.00313
351.844	-4.70675e-05	-0.000206057	0.000783897	0.000947694	0.000828921	0.000416599	0.00114	351.844	-0.000134592	-0.000180627	0.00479	0.00483	0.00359	0.00253	0.0042	351.844	4.43884e-05	0.000408806	0.00355	0.00363	0.00268	0.00162	0.00213
352.42	-0.000118211	-0.000202164	0.000697832	0.000848677	0.000866719	0.000385298	0.000755762	352.42	-2.7371e-05	0.000110984	0.00477	0.00487	0.00374	0.00254	0.0033	352.42	0.000117514	0.0002233	0.00332	0.00346	0.00257	0.00164	0.00164
352.996	-7.62961e-05	-0.000174883	0.000640735	0.00073402	0.000817016	0.000472032	0.000674144	352.996	-6.50685e-05	1.9986e-05	0.00444	0.00466	0.00359	0.00232	0.00252	352.996	0.000382216	0.000251676	0.00318	0.00352	0.00267	0.00175	0.00146
353.571	-0.000147816	-0.000196724	0.00046238	0.000639053	0.000679197	0.00038411	0.000438071	353.571	-9.40259e-05	-8.01785e-05	0.00412	0.00427	0.00349	0.00226	0.00223	353.571	0.000548463	0.000210196	0.00299	0.00356	0.00257	0.0017	0.00142
354.147	-0.000176805	-0.000255949	0.000284401	0.000522732	0.000665757	0.000260303	0.000371991	354.147	-9.7152e-05	-0.000270606	0.00383	0.00404	0.00341	0.0022	0.00216	354.147	0.000301352	6.55019e-05	0.00282	0.00336	0.00258	0.00169	0.00136
354.723	-0.000116749	-0.000180409	0.000155741	0.000420953	0.00055879	0.000284665	0.000372932	354.723	-3.40248e-05	-0.000265267	0.00351	0.00397	0.00336	0.00221	0.00215	354.723	0.000151157	-1.34904e-05	0.00253	0.00304	0.0024	0.00165	0.00124
355.298	-7.49767e-05	-0.000205107	-5.96128e-05	0.000277215	0.000549665	0.000277515	0.000360803	355.298	-6.09648e-06	-0.000299844	0.00329	0.00384	0.0031	0.00217	0.00214	355.298	8.49712e-05	-4.86797e-05	0.00234	0.00281	0.00242	0.00157	0.00128
355.874	5.52338e-05	-0.000104148	-6.8279e-05	0.000228042	0.000559543	0.000362201	0.000394116	355.874	0.000119282	-0.000215963	0.0029	0.00353	0.00305	0.00223	0.00208	355.874	-0.000189263	-0.000160486	0.00201	0.00254	0.0023	0.00151	0.00131
356.45	-2.20519e-05	-0.000170545	-0.000330256	4.62073e-05	0.000414401	0.000251853	0.0003468	356.45	-0.00012726	-0.000412027	0.00213	0.00304	0.00289	0.00205	0.0018	356.45	-0.000255939	-0.000383202	0.00158	0.00232	0.00221	0.00152	0.00122
357.026	-0.000134658	-0.00024384	-0.000658453	-0.000236455	0.000227146	4.55474e-05	0.000105514	357.026	-3.97619e-05	-0.00060688	0.00149	0.00247	0.00254	0.00187	0.00176	357.026	7.11101e-05	-0.000295036	0.0013	0.00207	0.0022	0.00169	0.00129
357.602	-6.51024e-05	-0.000317087	-0.000854587	-0.000427187	3.74686e-05	0.000132601	0.000106449	357.602	1.06261e-05	-0.000732436	0.000766303	0.00215	0.00235	0.00176	0.00175	357.602	0.000173852	-0.000480367	0.000838114	0.00177	0.00196	0.00141	0.0012
358.177	-5.74926e-05	-0.000325344	-0.00112	-0.000756171	-0.000136584	1.74854e-05	5.53937e-06	358.177	-7.08074e-05	-0.000835954	0.000206955	0.00177	0.00203	0.00164	0.00165	358.177	3.65728e-05	-0.000727337	0.000367367	0.00129	0.00177	0.0012	0.00113
358.753	-8.41392e-05	-0.000297228	-0.0013	-0.000912082	-0.000234153	-2.28866e-05	4.60863e-05	358.753	-7.59565e-05	-0.00109	-0.000585371	0.00104	0.00177	0.00144	0.00138	358.753	-0.000154328	-0.00123	-0.000428518	0.000574398	0.00144	0.00105	0.000933517
359.329	-9.87224e-06	-0.000249729	-0.00145	-0.00099119	-0.000186657	-5.94952e-05	-4.33101e-05	359.329	1.94044e-05	-0.00144	-0.00145	0.000311965	0.00131	0.00116	0.0012	359.329	7.12037e-05	-0.00151	-0.0008555	0.000261048	0.00126	0.00113	0.00106
359.905	-7.45084e-05	-0.000451835	-0.00175	-0.00129	-0.000402463	-0.000190673	-0.000120299	359.905	-7.55219e-05	-0.00157	-0.00235	-0.000366708	0.001	0.001	0.000981028	359.905	-8.61573e-05	-0.00196	-0.00153	-0.000334007	0.000877104	0.000914857	0.000794939
360.481	-9.04801e-05	-0.000580894	-0.00196	-0.00157	-0.000563619	-0.000158912	-0.000148863	360.481	-0.000118534	-0.00188	-0.00337	-0.00104	0.000564851	0.000754321	0.000729497	360.481	-7.84043e-05	-0.00233	-0.00231	-0.000881832	0.000619949	0.000646438	0.000654411
361.057	1.78497e-05	-0.000565917	-0.00226	-0.00182	-0.000682507	-0.000292456	-0.000159887	361.057	2.14441e-05	-0.00194	-0.00412	-0.00182	9.08283e-05	0.000469762	0.000612035	361.057	1.20039e-05	-0.00268	-0.00303	-0.00144	0.000249916	0.00052156	0.00047948
361.633	4.05392e-05	-0.000508899	-0.00254	-0.00207	-0.000816931	-0.000445104	-0.000300945	361.633	0.000189304	-0.00235	-0.00533	-0.00267	-0.000516339	0.000112041	0.000478028	361.633	-0.000135254	-0.00305	-0.00374	-0.00204	-0.000160668	0.000246643	0.000373864
362.209	5.29239e-05	-0.000552777	-0.0028	-0.0023	-0.001	-0.000586582	-0.000405796	362.209	0.000138429	-0.00276	-0.00665	-0.00376	-0.00111	-0.000265346	0.000143654	362.209	-3.26966e-05	-0.00344	-0.00447	-0.00272	-0.000560184	8.74306e-05	0.000272028
362.786	1.19953e-05	-0.000675495	-0.00315	-0.0026	-0.00119	-0.000699295	-0.000379278	362.786	-3.97278e-05	-0.00343	-0.00811	-0.00486	-0.00188	-0.000716051	-0.000223241	362.786	-1.81967e-05	-0.00398	-0.0055	-0.00357	-0.000906399	-0.000231962	6.93838e-05
363.362	0.00016868	-0.000595636	-0.00334	-0.00276	-0.00117	-0.000638077	-0.000334424	363.362	1.47544e-06	-0.00383	-0.00933	-0.00577	-0.00233	-0.00107	-0.000372713	363.362	-5.81495e-05	-0.00445	-0.00634	-0.00436	-0.00136	-0.000502465	-0.000196899
363.938	-4.61364e-07	-0.000843962	-0.00377	-0.0032	-0.00153	-0.001	-0.000644904	363.938	2.90027e-05	-0.00418	-0.01043	-0.00672	-0.00297	-0.00151	-0.000552247	363.938	-0.000108032	-0.00516	-0.00733	-0.00515	-0.00195	-0.000876612	-0.000391841
364.514	3.67654e-05	-0.000892673	-0.00402	-0.00338	-0.00169	-0.00108	-0.000706984	364.514	-1.66088e-05	-0.00466	-0.01163	-0.0079	-0.00371	-0.00193	-0.000894989	364.514	-0.000130711	-0.00568	-0.0082	-0.00596	-0.00232	-0.00121	-0.000611973
365.091	0.000152462	-0.000832651	-0.00415	-0.00353	-0.00177	-0.001	-0.000692408	365.091	6.05639e-05	-0.00526	-0.0128	-0.009	-0.00446	-0.00232	-0.00123	365.091	-3.3792e-05	-0.00625	-0.00888	-0.0066	-0.00273	-0.00141	-0.000751936
365.667	5.46882e-06	-0.000950467	-0.0045	-0.00383	-0.00201	-0.00119	-0.00087973	365.667	6.8229e-05	-0.00568	-0.01384	-0.01008	-0.00516	-0.00272	-0.00148	365.667	-8.63092e-05	-0.00688	-0.00991	-0.00753	-0.00329	-0.00171	-0.000967028
366.243	-5.72574e-06	-0.000993122	-0.00472	-0.00405	-0.0022	-0.00132	-0.00101	366.243	-0.000116432	-0.0064	-0.01543	-0.01124	-0.006	-0.00329	-0.00195	366.243	3.9794e-05	-0.00723	-0.01064	-0.0082	-0.00374	-0.00193	-0.00114
366.82	-9.27469e-06	-0.00105	-0.00483	-0.00423	-0.00232	-0.00143	-0.000979046	366.82	-7.63303e-05	-0.00698	-0.01664	-0.01246	-0.00674	-0.00384	-0.00225	366.82	-9.35464e-05	-0.00774	-0.01152	-0.00899	-0.00428	-0.00238	-0.00143
367.396	3.6868e-05	-0.00102	-0.00487	-0.00437	-0.00241	-0.00145	-0.000931076	367.396	-7.46452e-07	-0.00748	-0.01805	-0.01365	-0.00758	-0.00438	-0.00251	367.396	7.9604e-06	-0.00797	-0.01229	-0.00978	-0.00472	-0.00258	-0.00156
367.972	6.92469e-05	-0.000981169	-0.00489	-0.00439	-0.00239	-0.00148	-0.000942132	367.972	5.90152e-05	-0.00803	-0.01921	-0.01464	-0.00826	-0.00476	-0.00284	367.972	-6.24731e-06	-0.00842	-0.01303	-0.01034	-0.0052	-0.00277	-0.00172
368.549	4.29877e-05	-0.00094459	-0.00499	-0.00457	-0.00252	-0.00152	-0.000995361	368.549	-5.80046e-06	-0.00852	-0.0203	-0.01561	-0.00904	-0.00525	-0.0032	368.549	-3.49403e-05	-0.0087	-0.01354	-0.01095	-0.00558	-0.00302	-0.00189
369.125	7.1286e-05	-0.000916067	-0.00508	-0.00465	-0.00257	-0.00158	-0.00106	369.125	6.81107e-05	-0.00882	-0.02128	-0.01653	-0.00966	-0.00578	-0.00356	369.125	-9.8888e-05	-0.00882	-0.01407	-0.01159	-0.00607	-0.00336	-0.00212
369.702	2.53245e-05	-0.000994016	-0.00511	-0.00469	-0.00266	-0.00156	-0.0011	369.702	7.70891e-05	-0.00905	-0.02178	-0.01724	-0.01004	-0.00597	-0.00353	369.702	-7.28099e-05	-0.00902	-0.01443	-0.012	-0.00641	-0.0036	-0.00237
370.278	2.20269e-05	-0.000941519	-0.00508	-0.00469	-0.00265	-0.00158	-0.00107	370.278	2.19687e-05	-0.00932	-0.02224	-0.01778	-0.01062	-0.00644	-0.00393	370.278	1.1839e-05	-0.00911	-0.01455	-0.01231	-0.00669	-0.00379	-0.00243
370.855	3.36979e-06	-0.000889166	-0.00501	-0.00469	-0.00271	-0.00164	-0.00112	370.855	6.21721e-05	-0.00915	-0.02253	-0.01833	-0.01101	-0.00662	-0.00406	370.855	5.20722e-05	-0.00905	-0.01467	-0.01256	-0.00691	-0.00399	-0.0025
371.432	3.60676e-05	-0.000816932	-0.00489	-0.00465	-0.0027	-0.0016	-0.00111	371.432	5.13458e-05	-0.00879	-0.02258	-0.01864	-0.01134	-0.00683	-0.00428	371.432	-1.96254e-06	-0.0089	-0.01496	-0.0129	-0.0072	-0.00426	-0.00276
372.008	2.46948e-05	-0.000759596	-0.00483	-0.00462	-0.00271	-0.00162	-0.00113	372.008	-0.000206454	-0.00858	-0.0226	-0.01889	-0.01167	-0.00709	-0.00454	372.008	-0.000127954	-0.00873	-0.01501	-0.0131	-0.00741	-0.00445	-0.00301
372.585	7.1268e-05	-0.000712277	-0.00477	-0.0046	-0.00263	-0.00161	-0.00114	372.585	-3.19965e-05	-0.00784	-0.02207	-0.01873	-0.01168	-0.00716	-0.00447	372.585	3.21114e-05	-0.00832	-0.01468	-0.01297	-0.00742	-0.00446	-0.00285
373.162	4.52518e-05	-0.000688182	-0.00463	-0.00441	-0.00256	-0.0016	-0.00104	373.162	-9.90748e-05	-0.00738	-0.02152	-0.01866	-0.0117	-0.0071	-0.00457	373.162	-2.21534e-05	-0.00794	-0.01455	-0.01301	-0.00758	-0.00451	-0.00296
373.739	7.49861e-06	-0.000657629	-0.00451	-0.00431	-0.00254	-0.00154	-0.001	373.739	-5.71776e-05	-0.00669	-0.02081	-0.01844	-0.01156	-0.00716	-0.00465	373.739	-5.89458e-05	-0.00739	-0.01424	-0.01274	-0.00751	-0.00454	-0.00296
374.315	3.8618e-05	-0.000593165	-0.0043	-0.0042	-0.00251	-0.00148	-0.000979756	374.315	5.07549e-05	-0.00582	-0.01986	-0.01794	-0.01121	-0.00705	-0.00452	374.315	3.14269e-05	-0.00688	-0.0138	-0.01249	-0.00734	-0.00454	-0.00298
374.892	0.000116574	-0.000442833	-0.00406	-0.00396	-0.00233	-0.00137	-0.000892206	374.892	0.000120563	-0.00504	-0.01887	-0.01724	-0.01089	-0.00686	-0.00437	374.892	-2.30837e-05	-0.00621	-0.01333	-0.01221	-0.00716	-0.00446	-0.00291
375.469	7.90884e-05	-0.000447732	-0.00394	-0.00388	-0.00232	-0.00138	-0.00092212	375.469	2.24886e-05	-0.0044	-0.01787	-0.01668	-0.01067	-0.00681	-0.00441	375.469	0.000101206	-0.00558	-0.01277	-0.01177	-0.00704	-0.00436	-0.00288
376.046	8.77374e-05	-0.000363753	-0.0037	-0.00374	-0.00228	-0.00138	-0.000952367	376.046	3.77015e-05	-0.00341	-0.01682	-0.01593	-0.01025	-0.0066	-0.00422	376.046	-0.000147266	-0.00518	-0.01246	-0.01154	-0.00711	-0.00446	-0.00297
376.623	5.00351e-05	-0.000384782	-0.00356	-0.00362	-0.00223	-0.00134	-0.000906621	376.623	9.61038e-05	-0.00265	-0.01584	-0.01529	-0.0099	-0.00627	-0.00409	376.623	-6.45916e-05	-0.00461	-0.01182	-0.01116	-0.00684	-0.00424	-0.00283
377.2	-2.262e-05	-0.000375691	-0.00348	-0.00346	-0.00217	-0.00126	-0.000895329	377.2	6.02872e-05	-0.00214	-0.01495	-0.01455	-0.00938	-0.006	-0.004	377.2	-3.92532e-05	-0.00418	-0.01132	-0.01069	-0.00662	-0.00417	-0.0029
377.777	0.000153886	-0.00020725	-0.00324	-0.00323	-0.00199	-0.00121	-0.000782167	377.777	-7.04346e-05	-0.00166	-0.01419	-0.01392	-0.00898	-0.00581	-0.0039	377.777	4.53059e-07	-0.00371	-0.01075	-0.01016	-0.00638	-0.0041	-0.00278
378.354	2.25739e-05	-0.000205744	-0.00317	-0.00318	-0.002	-0.00125	-0.000812556	378.354	-5.9497e-05	-0.00119	-0.01349	-0.01328	-0.00873	-0.00558	-0.0038	378.354	-3.7836e-05	-0.00328	-0.01025	-0.00973	-0.00615	-0.00405	-0.0027
378.931	2.47651e-05	-0.0002128	-0.00298	-0.00299	-0.00185	-0.00112	-0.000728054	378.931	-0.000126823	-0.000829103	-0.01281	-0.0127	-0.00837	-0.00548	-0.00374	378.931	-0.000112621	-0.00301	-0.00985	-0.00944	-0.00598	-0.00398	-0.0027
379.508	6.4935e-07	-0.000263375	-0.00297	-0.00293	-0.00178	-0.0011	-0.00079789	379.508	-5.66346e-05	-0.000473153	-0.01197	-0.01199	-0.00797	-0.00526	-0.00354	379.508	-3.62747e-05	-0.00264	-0.00929	-0.00883	-0.00565	-0.00368	-0.00249
380.085	4.19196e-05	-0.00023615	-0.00285	-0.00276	-0.00176	-0.00112	-0.000781224	380.085	-3.96184e-05	-6.55707e-05	-0.01128	-0.01125	-0.00749	-0.00503	-0.00343	380.085	-1.60295e-05	-0.00236	-0.00884	-0.00832	-0.00529	-0.00348	-0.00233
380.662	0.000140918	-0.000194019	-0.00253	-0.00258	-0.00169	-0.000964543	-0.000692644	380.662	7.72116e-05	0.000155056	-0.01063	-0.01055	-0.00703	-0.00476	-0.00323	380.662	-8.74071e-05	-0.00217	-0.00839	-0.00798	-0.00511	-0.00341	-0.00233
381.239	0.000112188	-0.000235524	-0.00247	-0.00253	-0.00161	-0.000934679	-0.000658287	381.239	4.69374e-05	0.000183259	-0.01006	-0.01003	-0.00666	-0.00454	-0.00306	381.239	-8.06728e-05	-0.002	-0.00802	-0.00763	-0.00494	-0.00328	-0.00231
381.817	9.34238e-05	-0.000223081	-0.00232	-0.0024	-0.00148	-0.000841243	-0.000640349	381.817	1.27014e-05	0.000248693	-0.00956	-0.00958	-0.0065	-0.00435	-0.00295	381.817	-0.000111289	-0.00181	-0.00767	-0.00726	-0.00472	-0.00309	-0.00228
382.394	0.000148347	-0.000209055	-0.00217	-0.00226	-0.00141	-0.000745708	-0.000574117	382.394	5.04878e-05	0.000323113	-0.00899	-0.00901	-0.00608	-0.00407	-0.00277	382.394	-3.59014e-05	-0.0016	-0.00722	-0.00684	-0.00443	-0.00298	-0.0021
382.971	0.000136583	-9.47545e-05	-0.00207	-0.00212	-0.00133	-0.000810173	-0.00055652	382.971	1.12931e-05	0.000359877	-0.00836	-0.00845	-0.00563	-0.0038	-0.00264	382.971	1.8193e-05	-0.00146	-0.00683	-0.00645	-0.0042	-0.00284	-0.00189
383.549	3.09052e-05	-0.000158048	-0.002	-0.00205	-0.00131	-0.00082031	-0.000554874	383.549	4.17425e-05	0.000370246	-0.00794	-0.00795	-0.00531	-0.00356	-0.00251	383.549	-3.42591e-05	-0.00132	-0.00657	-0.00611	-0.00395	-0.0027	-0.00183
384.126	1.02111e-05	-8.84552e-05	-0.00195	-0.00196	-0.00124	-0.000713852	-0.000495184	384.126	-2.8008e-06	0.000250546	-0.00763	-0.00759	-0.0051	-0.00345	-0.00244	384.126	0.000111498	-0.00108	-0.00621	-0.00574	-0.0037	-0.00248	-0.00167
384.703	5.86272e-05	-5.04363e-05	-0.00184	-0.00189	-0.00124	-0.000644164	-0.000475284	384.703	4.48618e-05	0.000183666	-0.00727	-0.00718	-0.00483	-0.00319	-0.00222	384.703	0.00017477	-0.00118	-0.00584	-0.00547	-0.00358	-0.00244	-0.00162
385.281	3.15972e-05	-4.39747e-05	-0.00177	-0.00182	-0.00119	-0.000656418	-0.000447919	385.281	2.11705e-05	0.000151425	-0.0069	-0.00691	-0.00454	-0.00302	-0.0021	385.281	4.15651e-05	-0.00122	-0.00561	-0.00526	-0.00346	-0.00228	-0.00159
385.858	4.58125e-05	-5.96256e-05	-0.00171	-0.00171	-0.0011	-0.000641543	-0.000496172	385.858	-4.02044e-05	9.36334e-05	-0.00664	-0.00654	-0.00435	-0.00294	-0.00202	385.858	-5.96367e-06	-0.00119	-0.00532	-0.00498	-0.00331	-0.00219	-0.00152
386.436	0.000117219	3.81829e-05	-0.00158	-0.00163	-0.00102	-0.000545494	-0.0004369	386.436	-0.000160317	7.15815e-05	-0.00641	-0.00619	-0.00417	-0.00281	-0.00194	386.436	-9.1085e-05	-0.0012	-0.00515	-0.00477	-0.0032	-0.00217	-0.0015
387.013	9.7059e-06	-7.61486e-05	-0.00156	-0.00164	-0.00111	-0.000614767	-0.000472357	387.013	-0.000127184	-7.62528e-05	-0.00612	-0.00592	-0.00404	-0.00262	-0.00182	387.013	-0.000129797	-0.00126	-0.00489	-0.00456	-0.003	-0.00203	-0.00146
387.591	-4.71541e-05	-0.00011035	-0.00148	-0.00159	-0.00104	-0.000604642	-0.000456312	387.591	-7.89944e-05	-8.4528e-05	-0.00575	-0.00558	-0.00375	-0.00249	-0.00167	387.591	-9.95998e-05	-0.00113	-0.00456	-0.00429	-0.00283	-0.00192	-0.00134
388.168	-2.5906e-05	-0.000137692	-0.00147	-0.00153	-0.000982613	-0.000592925	-0.000434362	388.168	-0.00015372	-0.000119	-0.00552	-0.0053	-0.00349	-0.00231	-0.00164	388.168	-9.92861e-05	-0.00105	-0.00439	-0.00413	-0.00271	-0.00188	-0.00141
388.746	7.54291e-05	-0.00011939	-0.00141	-0.00142	-0.000874759	-0.000519327	-0.000351329	388.746	-4.3294e-05	-0.000174424	-0.0053	-0.00505	-0.00327	-0.00219	-0.0015	388.746	-2.94167e-05	-0.001	-0.00414	-0.00389	-0.00249	-0.00174	-0.00129
389.324	6.34794e-05	-0.000115431	-0.00136	-0.00138	-0.000851443	-0.000534929	-0.000391318	389.324	3.1469e-05	-0.000169507	-0.00502	-0.00476	-0.0031	-0.002	-0.00137	389.324	-3.41947e-05	-0.001	-0.00397	-0.00366	-0.00236	-0.0016	-0.00118
389.901	7.90488e-05	-4.87069e-05	-0.00128	-0.00136	-0.000818687	-0.000504777	-0.000347771	389.901	-1.22757e-05	-0.000228013	-0.00494	-0.00458	-0.00299	-0.00191	-0.00134	389.901	-7.96923e-05	-0.00107	-0.00381	-0.00359	-0.0024	-0.00159	-0.00115
390.479	7.81197e-05	-2.44964e-05	-0.00125	-0.00125	-0.000814818	-0.000426335	-0.000261618	390.479	-2.70212e-06	-0.000271954	-0.00481	-0.0044	-0.003	-0.00196	-0.00137	390.479	-8.09874e-05	-0.00103	-0.00361	-0.00345	-0.00225	-0.00151	-0.00109
391.057	8.36559e-05	-7.14959e-05	-0.00119	-0.00124	-0.000755678	-0.000489403	-0.000283881	391.057	3.09373e-05	-0.000363676	-0.00457	-0.00418	-0.00283	-0.00188	-0.00127	391.057	3.03159e-05	-0.000952543	-0.00338	-0.00318	-0.00201	-0.00131	-0.000974577
391.634	8.98931e-05	-0.000100844	-0.00114	-0.00117	-0.000737665	-0.000461149	-0.000265257	391.634	-2.54605e-05	-0.000475237	-0.00445	-0.00408	-0.0027	-0.00182	-0.00123	391.634	2.59289e-05	-0.000990551	-0.0033	-0.00304	-0.00199	-0.00131	-0.000936903
392.212	-3.41417e-05	-0.00020094	-0.00118	-0.00115	-0.000762086	-0.000446914	-0.000291996	392.212	6.59373e-05	-0.000374267	-0.00415	-0.0038	-0.00249	-0.0017	-0.00104	392.212	-8.6364e-05	-0.00107	-0.00325	-0.00298	-0.00194	-0.00133	-0.000929691
392.79	-4.22159e-05	-0.000243425	-0.00114	-0.00116	-0.000737511	-0.000435589	-0.000312158	392.79	-5.72144e-05	-0.000525258	-0.00408	-0.00365	-0.00247	-0.00166	-0.00105	392.79	-9.52823e-05	-0.00111	-0.0031	-0.00288	-0.00185	-0.00123	-0.000928358
393.368	1.62491e-05	-0.000156854	-0.00102	-0.00103	-0.000711863	-0.00039982	-0.000226457	393.368	-0.000104983	-0.000583616	-0.00396	-0.0036	-0.00236	-0.00156	-0.0011	393.368	-3.86239e-05	-0.000998927	-0.00294	-0.0027	-0.00179	-0.00111	-0.000881275
393.946	1.40641e-05	-0.000197161	-0.00103	-0.000968527	-0.000716181	-0.000328791	-0.000250742	393.946	-1.73215e-05	-0.000610392	-0.00372	-0.00343	-0.00227	-0.00143	-0.00108	393.946	-2.54032e-05	-0.000985087	-0.00285	-0.00264	-0.0018	-0.00116	-0.000821912
394.524	4.99857e-06	-0.000167301	-0.00105	-0.00102	-0.000645231	-0.000332736	-0.000309755	394.524	2.8539e-05	-0.000590914	-0.0036	-0.0033	-0.00212	-0.00136	-0.000916481	394.524	-4.50783e-05	-0.000921974	-0.00274	-0.00251	-0.0016	-0.00106	-0.00075778
395.102	-3.54311e-07	-0.000108748	-0.000986141	-0.000944498	-0.000603592	-0.000302947	-0.000232298	395.102	-8.6164e-05	-0.000578633	-0.00347	-0.00328	-0.00209	-0.00138	-0.000932266	395.102	-3.47644e-05	-0.00086689	-0.0027	-0.00242	-0.00156	-0.00105	-0.000781494
395.68	-5.29526e-05	-0.000203442	-0.000943973	-0.000962912	-0.000662965	-0.000346786	-0.00025573	395.68	-2.96334e-05	-0.000684664	-0.0034	-0.00313	-0.00206	-0.00133	-0.000969187	395.68	-3.06807e-05	-0.000889653	-0.00258	-0.00223	-0.00147	-0.000964434	-0.000704282
396.258	-3.85128e-05	-0.000195194	-0.000957222	-0.000917654	-0.000621328	-0.000308658	-0.000248475	396.258	1.48462e-05	-0.000664078	-0.00325	-0.00298	-0.00196	-0.00127	-0.000851538	396.258	-1.76905e-05	-0.000888641	-0.00249	-0.00224	-0.00145	-0.000982707	-0.000699232
396.836	-2.01711e-05	-0.000170506	-0.000915238	-0.000857465	-0.000552153	-0.000314969	-0.000193809	396.836	4.13407e-06	-0.000710948	-0.00314	-0.00287	-0.00181	-0.00122	-0.000859591	396.836	-7.61525e-05	-0.000880195	-0.0024	-0.00215	-0.0014	-0.000952449	-0.000694788
397.414	-4.6389e-05	-8.15302e-05	-0.000899197	-0.000866872	-0.000527391	-0.000346994	-0.000184949	397.414	2.93009e-05	-0.000721085	-0.00306	-0.00276	-0.00181	-0.0012	-0.000833597	397.414	-0.000101213	-0.000935567	-0.00235	-0.00207	-0.00135	-0.000916843	-0.000680108
397.992	-1.97477e-05	-0.000130634	-0.000860424	-0.000787919	-0.000573603	-0.000280173	-0.000201997	397.992	5.47357e-05	-0.000721318	-0.00293	-0.0027	-0.00173	-0.00111	-0.000738281	397.992	-3.94387e-05	-0.000947536	-0.00228	-0.00198	-0.00134	-0.000915884	-0.000614407
398.57	-3.22093e-05	-0.000148863	-0.000802266	-0.000754648	-0.000532475	-0.000295004	-0.000176063	398.57	-3.06374e-06	-0.000810623	-0.00292	-0.00266	-0.0017	-0.00113	-0.000732791	398.57	-2.29561e-05	-0.000866888	-0.00215	-0.00192	-0.00124	-0.000820995	-0.000563663
399.148	8.28195e-09	-0.000200666	-0.000820285	-0.000789913	-0.000517089	-0.000327759	-0.000156825	399.148	6.27497e-05	-0.00082478	-0.00276	-0.00253	-0.0016	-0.00111	-0.000707453	399.148	-2.32572e-05	-0.00092622	-0.00209	-0.00187	-0.00122	-0.000853257	-0.000595658
399.727	3.34725e-05	-0.000196217	-0.000802172	-0.000756877	-0.000509073	-0.000272094	-8.64063e-05	399.727	2.52396e-06	-0.000806616	-0.00266	-0.00249	-0.0016	-0.00105	-0.000731221	399.727	4.77375e-06	-0.000921884	-0.00202	-0.00182	-0.00122	-0.000792325	-0.000570654
400.305	6.88867e-06	-0.000173661	-0.000809522	-0.000765136	-0.000534358	-0.000243208	-0.00015352	400.305	-1.50222e-05	-0.000790352	-0.00264	-0.00243	-0.00156	-0.00104	-0.000665721	400.305	3.07865e-05	-0.00090092	-0.00186	-0.00172	-0.00113	-0.00072653	-0.000586857
400.883	-1.48616e-05	-0.000186321	-0.000804628	-0.000772516	-0.000559424	-0.000282667	-0.000226989	400.883	-8.26233e-06	-0.00079568	-0.00255	-0.00239	-0.00148	-0.00101	-0.000676852	400.883	-1.53185e-06	-0.000878061	-0.00185	-0.00163	-0.00111	-0.000754867	-0.00054755
401.462	-1.2239e-05	-0.000203051	-0.000806456	-0.000732901	-0.000533635	-0.000241781	-0.000174812	401.462	1.44785e-05	-0.000802412	-0.00246	-0.00228	-0.00144	-0.000917795	-0.000646449	401.462	-3.76107e-05	-0.000893636	-0.00184	-0.00164	-0.00113	-0.000748309	-0.000528732
402.04	-5.78289e-06	-0.000191063	-0.000796127	-0.000717218	-0.000463817	-0.000280617	-0.000156278	402.04	-1.40631e-05	-0.000774696	-0.00245	-0.00227	-0.00145	-0.000916751	-0.000655299	402.04	-2.94533e-05	-0.000829345	-0.00176	-0.00163	-0.00109	-0.000698324	-0.000585582
402.618	1.82442e-05	-0.000116383	-0.000732115	-0.000644954	-0.000421103	-0.000262693	-0.000176703	402.618	-7.43832e-06	-0.000707142	-0.00236	-0.00215	-0.00136	-0.000879327	-0.000621077	402.618	4.36352e-05	-0.000802301	-0.0016	-0.00152	-0.000990809	-0.000646871	-0.000472701
403.197	-2.43784e-05	-0.000146216	-0.000720782	-0.000648091	-0.000484495	-0.000253725	-0.000189534	403.197	2.58281e-05	-0.000731707	-0.00229	-0.00209	-0.00132	-0.000808828	-0.000605957	403.197	-2.49556e-06	-0.000801998	-0.00153	-0.00143	-0.000969712	-0.000652485	-0.000445837
403.775	-3.85519e-05	-0.000139334	-0.000735749	-0.000689845	-0.0004479	-0.000272564	-0.000176532	403.775	9.27571e-05	-0.000628573	-0.00221	-0.00199	-0.00125	-0.000792155	-0.000521781	403.775	-3.04833e-05	-0.000768734	-0.00154	-0.00145	-0.001	-0.000656423	-0.000520221
404.354	-1.9977e-05	-0.000126322	-0.000744907	-0.000668219	-0.000438616	-0.000249533	-0.000123576	404.354	2.74138e-05	-0.000710794	-0.00219	-0.00195	-0.00127	-0.00081168	-0.00061475	404.354	-1.70037e-05	-0.000796377	-0.00152	-0.00146	-0.000989031	-0.000698532	-0.000498365
404.932	4.19464e-05	-3.22555e-05	-0.000652391	-0.000567705	-0.000373875	-0.000182662	-8.39259e-05	404.932	8.11945e-06	-0.000741485	-0.00221	-0.00192	-0.0012	-0.000776622	-0.000562105	404.932	3.64545e-05	-0.000752077	-0.0015	-0.00144	-0.000941534	-0.000641788	-0.000497415
405.511	4.91352e-05	-8.20972e-05	-0.000638484	-0.00054022	-0.000375073	-0.000193054	-0.00011447	405.511	7.37048e-05	-0.0006489	-0.00208	-0.00179	-0.00113	-0.000748525	-0.000515179	405.511	-7.00535e-06	-0.00073365	-0.00148	-0.00139	-0.000885854	-0.000605032	-0.000475937
406.089	6.6429e-05	-4.2205e-05	-0.000536078	-0.000507829	-0.00033463	-0.000150979	-0.0001061	406.089	8.12805e-05	-0.000671702	-0.00203	-0.00176	-0.0011	-0.000710522	-0.000432399	406.089	3.3092e-05	-0.000741144	-0.00139	-0.00129	-0.00086466	-0.000555384	-0.000413891
406.668	5.57069e-05	-8.68255e-05	-0.000526854	-0.000505629	-0.000340038	-0.000159129	-0.000107193	406.668	8.37909e-05	-0.000638739	-0.00199	-0.00173	-0.00107	-0.000665936	-0.000431909	406.668	-2.50916e-05	-0.000757858	-0.00136	-0.0013	-0.000814053	-0.000539715	-0.00046956
407.247	4.64023e-05	-9.95729e-05	-0.00055733	-0.000519632	-0.000383834	-0.000162194	-7.69909e-05	407.247	7.95026e-05	-0.000691527	-0.00197	-0.00172	-0.00105	-0.000657214	-0.000445248	407.247	-4.19964e-06	-0.000733714	-0.00131	-0.0012	-0.000778656	-0.000500284	-0.000450508
407.825	-2.13417e-05	-0.000132242	-0.000571314	-0.000561191	-0.000379693	-0.00022878	-0.000145664	407.825	4.17017e-05	-0.000769428	-0.002	-0.00169	-0.00107	-0.000707106	-0.000458085	407.825	-2.95994e-05	-0.000719604	-0.0013	-0.00123	-0.000760371	-0.000496282	-0.000402979
408.404	1.409e-05	-0.000116858	-0.000522408	-0.000532962	-0.000341889	-0.0002111	-0.000121668	408.404	1.62073e-05	-0.000745156	-0.00191	-0.00162	-0.001	-0.000648913	-0.000455684	408.404	-1.25466e-05	-0.000713321	-0.00124	-0.00114	-0.000754445	-0.00048275	-0.000350698
408.983	-7.74654e-06	-0.00010093	-0.0005298	-0.000500306	-0.000364286	-0.000207604	-7.67749e-05	408.983	7.77329e-06	-0.000711702	-0.00186	-0.00161	-0.000973474	-0.000638199	-0.000413422	408.983	5.03554e-05	-0.000675454	-0.00116	-0.0011	-0.000705996	-0.00044087	-0.000325347
409.562	-1.08527e-05	-0.000117859	-0.000568773	-0.000501793	-0.000355192	-0.000214667	-0.00011574	409.562	1.73071e-05	-0.000690463	-0.00178	-0.00152	-0.000929431	-0.000638884	-0.000423835	409.562	-3.93367e-05	-0.000715157	-0.00125	-0.00119	-0.000730856	-0.000531906	-0.000419884
410.14	-4.31581e-05	-0.000166039	-0.000586049	-0.000495929	-0.000441666	-0.000231469	-0.00016573	410.14	-2.47968e-05	-0.000707718	-0.00175	-0.00154	-0.000953758	-0.000629485	-0.000479925	410.14	-5.90887e-05	-0.000765993	-0.0013	-0.00118	-0.000745538	-0.000538459	-0.000476698
410.719	2.68916e-05	-7.03498e-05	-0.000518422	-0.000503427	-0.000307646	-0.000161679	-8.51817e-05	410.719	3.96903e-05	-0.000662341	-0.00167	-0.00149	-0.000929706	-0.00056036	-0.00038003	410.719	-2.20954e-05	-0.000678195	-0.00121	-0.00109	-0.000713388	-0.000457467	-0.000426145
411.298	5.37266e-05	-3.86408e-05	-0.000463295	-0.000439038	-0.000231437	-0.000126837	-6.11723e-05	411.298	1.00935e-05	-0.000642531	-0.0016	-0.00142	-0.000879624	-0.000576753	-0.000320213	411.298	-5.88437e-06	-0.000635425	-0.00112	-0.00108	-0.000669349	-0.000397727	-0.000405652
411.877	1.25823e-06	-8.68411e-05	-0.000497703	-0.000470208	-0.00030355	-0.000190089	-0.00010778	411.877	-9.45587e-06	-0.000699277	-0.00162	-0.0014	-0.000909811	-0.000610404	-0.000334812	411.877	-1.26053e-05	-0.000685177	-0.00116	-0.0011	-0.000689169	-0.000471156	-0.000396408
412.456	1.31398e-05	-4.68895e-05	-0.000440593	-0.000449876	-0.000291566	-0.000146352	-3.24203e-05	412.456	1.15011e-06	-0.000694397	-0.0016	-0.0014	-0.000859387	-0.00058869	-0.000351958	412.456	-2.68175e-05	-0.000632542	-0.00111	-0.00104	-0.000742641	-0.000485452	-0.000430769
413.035	-3.16434e-05	-8.38772e-05	-0.000477911	-0.000436324	-0.000295489	-0.000173488	-0.000108271	413.035	1.04064e-05	-0.000684216	-0.00154	-0.00136	-0.000855571	-0.000535149	-0.000348527	413.035	-3.43179e-05	-0.000659096	-0.00113	-0.000999069	-0.000685613	-0.000494066	-0.000437294
413.614	-4.13512e-05	-8.8459e-05	-0.000439024	-0.000450267	-0.000328782	-0.000194917	-0.000137859	413.614	1.92881e-05	-0.000701862	-0.00151	-0.00135	-0.000861358	-0.000520926	-0.000326927	413.614	-1.31407e-05	-0.000690226	-0.00113	-0.000984277	-0.000662173	-0.000464363	-0.000431738
414.193	-1.80074e-05	-9.28589e-05	-0.000465316	-0.000444682	-0.000272394	-0.000160746	-0.00011978	414.193	-3.2228e-05	-0.000700821	-0.0015	-0.00136	-0.000869123	-0.000594253	-0.000310513	414.193	-2.47571e-05	-0.000658848	-0.00108	-0.000953005	-0.000619994	-0.000435927	-0.000328213
414.772	1.27367e-05	-0.00014825	-0.000442342	-0.000454651	-0.000261047	-0.000158025	-0.00012735	414.772	2.92572e-05	-0.000688011	-0.00144	-0.00127	-0.000794098	-0.000529941	-0.000316705	414.772	-4.26126e-05	-0.000642383	-0.00105	-0.000945253	-0.00060083	-0.000473143	-0.000299296
415.351	9.35752e-06	-0.000174371	-0.000441728	-0.000456295	-0.000294414	-0.000151055	-0.000156084	415.351	-1.05128e-05	-0.000698337	-0.00145	-0.00127	-0.000828656	-0.000537081	-0.000379904	415.351	-6.52637e-05	-0.000670272	-0.00107	-0.00101	-0.000632912	-0.00047019	-0.00037357
415.93	-3.87084e-05	-0.000183372	-0.000479853	-0.000472002	-0.000353998	-0.000165187	-0.000164163	415.93	-1.73769e-05	-0.000678933	-0.00141	-0.0012	-0.000823263	-0.000518769	-0.000352157	415.93	-3.33787e-05	-0.000595684	-0.000993993	-0.000906285	-0.000523026	-0.000367982	-0.000340664
416.51	6.98739e-05	-3.88625e-05	-0.000384024	-0.000352442	-0.000200811	-0.000121456	-6.65847e-05	416.51	4.65546e-05	-0.000618789	-0.00132	-0.00115	-0.000767326	-0.000462708	-0.000313064	416.51	-1.25236e-05	-0.000578614	-0.000939044	-0.000899606	-0.000505111	-0.000393541	-0.000323098
417.089	3.97661e-05	-6.58811e-05	-0.000420424	-0.000361136	-0.000208282	-0.000103149	-3.83621e-05	417.089	-4.80286e-05	-0.000710392	-0.0014	-0.00122	-0.000813106	-0.00055164	-0.000333002	417.089	-1.03104e-05	-0.00061928	-0.000937046	-0.000884346	-0.000499277	-0.000424237	-0.000277919
417.668	-1.42838e-05	-0.000106548	-0.000424949	-0.000394436	-0.000225338	-0.000160876	-0.000102308	417.668	-1.23588e-05	-0.000702243	-0.00135	-0.00118	-0.000769829	-0.000509135	-0.000323233	417.668	-4.19041e-05	-0.000667654	-0.000921458	-0.000901897	-0.000594161	-0.000415993	-0.000349412
418.247	-1.08727e-06	-0.000123856	-0.000402686	-0.000412705	-0.000192779	-0.000162174	-0.000106833	418.247	2.0994e-05	-0.000650847	-0.00124	-0.00111	-0.000697075	-0.000411775	-0.000221607	418.247	-7.25283e-05	-0.000606002	-0.000901138	-0.000890551	-0.000554028	-0.000371304	-0.000366682
418.827	-4.19723e-05	-0.000148574	-0.000433411	-0.00040801	-0.000235121	-0.000171391	-0.000138875	418.827	5.94512e-05	-0.000617674	-0.0012	-0.00106	-0.000674837	-0.000414256	-0.000197652	418.827	-2.87438e-05	-0.000573356	-0.000917447	-0.000794483	-0.00048688	-0.000343757	-0.000343683
419.406	-4.81815e-06	-0.000146267	-0.000414963	-0.00037849	-0.000262712	-0.000153733	-9.82349e-05	419.406	4.93771e-05	-0.000580046	-0.00121	-0.00101	-0.000686115	-0.000392223	-0.000221263	419.406	-2.52144e-05	-0.000569309	-0.000957604	-0.000810855	-0.000460674	-0.000330772	-0.000274989
419.985	-2.53664e-05	-0.000109772	-0.00040306	-0.000395679	-0.000236683	-0.000133654	-0.000132849	419.985	1.09364e-05	-0.000619599	-0.00121	-0.00105	-0.000715521	-0.000411867	-0.000202452	419.985	-2.65192e-05	-0.000558072	-0.000938576	-0.000790224	-0.000444228	-0.00032009	-0.000264212
420.565	3.90329e-05	-0.00010151	-0.000389428	-0.000388075	-0.000188588	-0.000155355	-0.00010752	420.565	-2.1319e-06	-0.000625443	-0.00119	-0.0011	-0.000702569	-0.000419277	-0.000229792	420.565	-3.51923e-05	-0.000525366	-0.000994967	-0.00080208	-0.000448054	-0.000329733	-0.000284894
421.144	4.39394e-05	-0.0001346	-0.000426895	-0.000375912	-0.000229405	-0.000150454	-0.000130459	421.144	-5.22484e-06	-0.000638477	-0.00116	-0.00108	-0.000693957	-0.000419758	-0.000237481	421.144	-2.79647e-05	-0.000526753	-0.00103	-0.000800687	-0.000448104	-0.000340604	-0.000307726
421.724	7.32021e-05	-0.000145467	-0.000413528	-0.000387355	-0.000246022	-0.000151442	-9.8485e-05	421.724	2.90252e-05	-0.000609435	-0.00111	-0.00103	-0.000686733	-0.000403156	-0.000203956	421.724	5.00426e-05	-0.00049254	-0.000958771	-0.000699886	-0.000410788	-0.000323784	-0.00026441
422.303	6.35085e-05	-0.000121444	-0.000379311	-0.000353851	-0.000207656	-0.000140484	-7.19536e-05	422.303	6.86928e-05	-0.00056932	-0.00106	-0.000957419	-0.000620364	-0.000351064	-0.000237065	422.303	8.52627e-06	-0.000571204	-0.00105	-0.000760003	-0.000482783	-0.000365961	-0.000328307
422.883	7.45766e-05	-8.78969e-05	-0.000372905	-0.000313237	-0.00019203	-9.95938e-05	-6.24939e-05	422.883	2.26878e-05	-0.000589074	-0.00114	-0.000982143	-0.000659494	-0.000427733	-0.000283625	422.883	2.11859e-05	-0.000497186	-0.000968563	-0.000717203	-0.000378636	-0.000291246	-0.000277625
423.462	5.24067e-05	-8.97278e-05	-0.000357488	-0.000301422	-0.000195478	-9.88234e-05	-7.0015e-05	423.462	-8.56157e-06	-0.000571314	-0.00112	-0.000966998	-0.000654244	-0.000421648	-0.000259764	423.462	4.7544e-05	-0.000479101	-0.000928699	-0.000673143	-0.000367357	-0.000242967	-0.000260603
424.042	3.78094e-05	-9.72535e-05	-0.000356736	-0.000315098	-0.000188584	-0.000102562	-7.33182e-05	424.042	3.30148e-05	-0.000516075	-0.00105	-0.000958027	-0.000588926	-0.000336696	-0.000184647	424.042	2.69972e-05	-0.000489672	-0.000888834	-0.000741912	-0.000397282	-0.000279735	-0.000255499
424.621	-7.67438e-06	-0.000143746	-0.000376188	-0.000354368	-0.000211147	-0.00012808	-9.43964e-05	424.621	3.41629e-05	-0.000560851	-0.00106	-0.00096705	-0.000618727	-0.000425946	-0.000213746	424.621	4.26485e-05	-0.000460437	-0.000845282	-0.000723284	-0.000385224	-0.000258785	-0.0002492
425.201	3.23867e-06	-0.000102961	-0.000320251	-0.000317463	-0.000153387	-0.000116933	-6.63402e-05	425.201	-4.59308e-06	-0.000656659	-0.0011	-0.00095783	-0.000646835	-0.000438229	-0.000272791	425.201	-2.07644e-05	-0.000475274	-0.000877453	-0.00069738	-0.000370278	-0.000292977	-0.000285857
425.781	2.81028e-05	-7.22619e-05	-0.000290071	-0.000299472	-0.000132609	-7.7793e-05	-1.93927e-05	425.781	1.23681e-05	-0.000622147	-0.00108	-0.000896503	-0.000618024	-0.000405219	-0.000245638	425.781	-1.81363e-05	-0.00047897	-0.000876182	-0.000708199	-0.000399306	-0.000289442	-0.000278843
426.36	3.69356e-06	-0.000138521	-0.000371965	-0.000335024	-0.000182487	-0.000150668	-1.93859e-05	426.36	3.4271e-05	-0.000605854	-0.00107	-0.000921663	-0.000597389	-0.000384702	-0.000213694	426.36	-6.86894e-05	-0.000533483	-0.000889052	-0.000721902	-0.000469278	-0.000352806	-0.000304075
426.94	-3.05629e-05	-0.000205508	-0.000380324	-0.00037045	-0.000205532	-0.000201695	-7.36085e-05	426.94	1.45187e-05	-0.000588037	-0.00103	-0.000888434	-0.000593844	-0.000354656	-0.000222144	426.94	-2.57468e-05	-0.000506709	-0.000827662	-0.000616497	-0.000425139	-0.000346856	-0.000260682
427.52	-2.8221e-05	-0.000156389	-0.000371906	-0.000356647	-0.000176747	-0.00018567	-9.79167e-05	427.52	2.0145e-05	-0.000613373	-0.00104	-0.000841592	-0.00056142	-0.000318955	-0.000157043	427.52	-4.37709e-05	-0.000528647	-0.000825088	-0.000655992	-0.000379218	-0.000327789	-0.000268377
428.1	2.47111e-05	-0.000102395	-0.000335909	-0.000293376	-0.00016278	-0.000106621	-7.04802e-05	428.1	9.1572e-07	-0.000575204	-0.00103	-0.000845278	-0.000534109	-0.000296912	-0.000177442	428.1	-4.4649e-05	-0.000499964	-0.000806632	-0.000672014	-0.000382819	-0.000311767	-0.000247395
428.68	5.47302e-05	-9.6924e-05	-0.000281435	-0.000270709	-9.71239e-05	-4.16561e-05	-6.87489e-05	428.68	-1.39825e-05	-0.000547569	-0.00101	-0.000842483	-0.000530582	-0.000307327	-0.000243828	428.68	4.11899e-06	-0.000449416	-0.00072024	-0.000587427	-0.000319507	-0.000210062	-0.000207279
429.26	0.000122473	-4.66552e-05	-0.00025158	-0.000235228	-7.34435e-05	-3.85003e-05	-4.69874e-05	429.26	-1.86476e-05	-0.000498467	-0.000961708	-0.000822968	-0.000511077	-0.000300756	-0.00021745	429.26	9.64903e-06	-0.00046962	-0.000721545	-0.000595195	-0.00032832	-0.000211788	-0.000194644
429.84	0.000116005	-5.62754e-05	-0.000264775	-0.000250726	-7.52409e-05	-4.23443e-05	-2.12317e-05	429.84	1.45318e-05	-0.000520792	-0.000976305	-0.000794673	-0.000521785	-0.000332627	-0.000215602	429.84	-2.39725e-05	-0.000465088	-0.00071526	-0.000609675	-0.000342524	-0.000276471	-0.000241958
430.419	5.1498e-05	-8.35313e-05	-0.000313534	-0.000279521	-9.92871e-05	-7.47968e-05	-4.16279e-05	430.419	3.39511e-05	-0.00054512	-0.00097952	-0.000799117	-0.000557516	-0.000339615	-0.000213986	430.419	-4.50845e-05	-0.000465224	-0.000728195	-0.000589081	-0.000373313	-0.000321343	-0.000279413
430.999	4.01743e-05	-8.18216e-05	-0.000298521	-0.000283807	-9.97977e-05	-9.93363e-05	-6.05105e-05	430.999	7.1627e-06	-0.000546613	-0.000942756	-0.000831258	-0.000527245	-0.000295039	-0.000218145	430.999	-6.26804e-05	-0.000457306	-0.000695382	-0.000606411	-0.000344105	-0.000297617	-0.000273336
431.579	5.1738e-05	-4.83154e-05	-0.00028141	-0.000244222	-0.000124373	-7.89961e-05	-3.79472e-05	431.579	5.73356e-06	-0.000515486	-0.000953491	-0.000773788	-0.000513824	-0.000276908	-0.000201129	431.579	-2.77091e-05	-0.000439134	-0.000625525	-0.000557153	-0.00029645	-0.000241612	-0.000196547
432.16	5.4512e-05	-4.83792e-05	-0.000273943	-0.000285053	-9.65786e-05	-9.04088e-05	-1.76975e-05	432.16	-2.76102e-06	-0.000511822	-0.000936593	-0.000797028	-0.000502455	-0.000305291	-0.000198892	432.16	1.90375e-05	-0.000414312	-0.000581962	-0.000513652	-0.000289647	-0.000213337	-0.000243139
432.74	6.90125e-05	-4.06275e-05	-0.000241259	-0.000274759	-7.11156e-05	-0.000134314	-1.05141e-05	432.74	-1.16489e-05	-0.000512246	-0.00101	-0.000809653	-0.000556729	-0.000359591	-0.000221062	432.74	-1.54547e-05	-0.000449704	-0.00062801	-0.000566377	-0.000314405	-0.000251079	-0.00027198
433.32	4.68601e-05	-6.59752e-05	-0.000260339	-0.000302323	-0.000127938	-9.38281e-05	-2.84193e-05	433.32	-1.06841e-06	-0.000482329	-0.000969474	-0.000738408	-0.000517594	-0.000317398	-0.000176658	433.32	-8.88898e-05	-0.000491323	-0.000610586	-0.000607432	-0.000344109	-0.000275266	-0.000295843
433.9	1.4911e-05	-7.32846e-05	-0.000274991	-0.000272082	-0.000182992	-6.84171e-05	-2.15991e-05	433.9	-2.75982e-05	-0.000509937	-0.000925459	-0.000736926	-0.000546726	-0.000322159	-0.000168889	433.9	-5.31705e-05	-0.000436564	-0.000535501	-0.000561973	-0.000280865	-0.00027887	-0.000263909
434.48	3.6839e-05	-3.8123e-05	-0.000268587	-0.000203448	-0.000151622	-5.12185e-05	-2.05236e-05	434.48	-3.70348e-05	-0.00052025	-0.000922344	-0.000765267	-0.000496755	-0.000328719	-0.000201549	434.48	8.8698e-06	-0.000397387	-0.000514526	-0.000533527	-0.000231081	-0.00024303	-0.000205405
435.06	2.16861e-05	-6.94832e-05	-0.000285001	-0.000240565	-0.000137163	-0.000115319	-9.07917e-05	435.06	1.25563e-05	-0.000490106	-0.000930367	-0.00074038	-0.000513206	-0.00030413	-0.000201619	435.06	-2.59423e-05	-0.000440132	-0.000576392	-0.000545903	-0.000292235	-0.000259228	-0.000175341
435.641	-4.10407e-06	-0.000117312	-0.000327	-0.000293279	-0.000145978	-0.000174118	-0.000127894	435.641	-1.98902e-05	-0.000515918	-0.000916942	-0.000761383	-0.000497914	-0.000277333	-0.000225016	435.641	-2.83489e-05	-0.00039472	-0.000589418	-0.00052767	-0.000246436	-0.000236814	-0.000200214
436.221	3.9295e-05	-6.39324e-05	-0.000289508	-0.000241862	-0.000108562	-0.000117382	-8.52256e-05	436.221	-1.42823e-05	-0.000458429	-0.000905201	-0.00068902	-0.000459084	-0.00028598	-0.000238115	436.221	-1.7879e-05	-0.000422773	-0.000552492	-0.000537746	-0.000297305	-0.000246727	-0.000205277
436.801	5.40702e-06	-4.70873e-05	-0.000253819	-0.000229803	-0.000112555	-8.72989e-05	-4.37483e-05	436.801	2.89795e-05	-0.000437296	-0.000857494	-0.000657192	-0.000426233	-0.000255143	-0.000222845	436.801	-1.97568e-05	-0.000397082	-0.000533827	-0.000493045	-0.00030423	-0.000235944	-0.000213392
437.382	3.7984e-07	-3.67673e-05	-0.000261711	-0.000257312	-0.000100257	-0.00015585	-6.98329e-05	437.382	5.66953e-05	-0.000460182	-0.000891269	-0.00070107	-0.000475828	-0.000306349	-0.000219372	437.382	2.9447e-05	-0.000349585	-0.000492267	-0.000446605	-0.00025601	-0.000186093	-0.000232585
437.962	-3.11335e-05	-5.37754e-05	-0.000266166	-0.000254649	-0.000135507	-0.000140034	-9.56573e-05	437.962	1.61638e-05	-0.00047635	-0.000920361	-0.000761731	-0.000541258	-0.000317403	-0.000279246	437.962	-2.30412e-05	-0.000405019	-0.000547267	-0.000497973	-0.000312114	-0.000231943	-0.000237161
438.542	-8.85899e-06	-6.86555e-05	-0.000245052	-0.00027347	-0.00013791	-9.47923e-05	-4.47767e-05	438.542	1.78633e-05	-0.000440273	-0.000838556	-0.000719221	-0.000480623	-0.000259685	-0.0002175	438.542	-3.87632e-05	-0.000389494	-0.000536375	-0.000484448	-0.000279395	-0.000242463	-0.000206142
439.123	6.73991e-06	-4.9192e-05	-0.0002166	-0.000225257	-0.000105864	-4.62652e-05	-2.68896e-05	439.123	2.44991e-05	-0.000431455	-0.000817767	-0.000683537	-0.000462045	-0.000273156	-0.000204877	439.123	1.7779e-05	-0.000359106	-0.000497742	-0.0004129	-0.000256439	-0.000220743	-0.000184316
439.703	9.18288e-06	-4.7182e-05	-0.000227553	-0.000232107	-0.000115382	-8.06093e-05	-1.22204e-05	439.703	-1.02791e-06	-0.000427689	-0.000833154	-0.000686436	-0.000457312	-0.000313758	-0.000214759	439.703	-5.86517e-06	-0.000338051	-0.000524377	-0.000453192	-0.000279004	-0.00020348	-0.000228591
440.284	4.87467e-05	-3.4054e-05	-0.000222112	-0.000252002	-0.000129728	-8.85285e-05	-1.23907e-05	440.284	-2.18989e-05	-0.000407529	-0.000852693	-0.000684104	-0.000461219	-0.000325268	-0.000236358	440.284	4.46277e-05	-0.000298921	-0.000489424	-0.000452976	-0.00029467	-0.000162552	-0.00018575
440.864	5.24592e-05	-5.07289e-05	-0.000238897	-0.000257655	-0.000148848	-7.0162e-05	-2.54362e-05	440.864	1.25727e-05	-0.000442456	-0.000848495	-0.000654604	-0.000461916	-0.000324152	-0.000193893	440.864	-1.84759e-07	-0.000292572	-0.000510605	-0.000459864	-0.000283257	-0.000199981	-0.000183889
441.445	4.11722e-05	-5.59008e-05	-0.000250929	-0.00025614	-0.000104979	-9.61752e-05	-4.26132e-05	441.445	3.31053e-05	-0.000455529	-0.000838344	-0.000688079	-0.000452061	-0.000283934	-0.000171253	441.445	3.55022e-05	-0.000247704	-0.000480809	-0.000440428	-0.000210505	-0.000210417	-0.000173054
442.025	6.72707e-05	-6.78009e-05	-0.000227086	-0.000245532	-4.64456e-05	-9.42632e-05	-5.0541e-05	442.025	3.10311e-05	-0.000449335	-0.000796091	-0.000658596	-0.000457679	-0.00027364	-0.00021028	442.025	4.61585e-06	-0.000245041	-0.000515665	-0.000467741	-0.0002202	-0.000166845	-0.000220318
442.606	9.76702e-05	-4.52626e-05	-0.000191792	-0.000240857	-7.18983e-05	-4.41512e-05	-2.82528e-05	442.606	3.45267e-05	-0.000464341	-0.000771585	-0.000673072	-0.000438368	-0.000278707	-0.000204883	442.606	-3.50546e-05	-0.00027415	-0.00050243	-0.0004634	-0.000218699	-0.00019466	-0.000213464
443.187	0.000109844	-3.95196e-05	-0.00023387	-0.000223545	-8.16448e-05	-6.2462e-05	-7.95019e-06	443.187	3.57678e-05	-0.000420142	-0.000745347	-0.00064323	-0.000435815	-0.000224114	-0.000183095	443.187	2.40691e-05	-0.000187811	-0.000436217	-0.000418927	-0.000208142	-0.000155337	-0.000187471
443.767	8.11611e-05	-4.09875e-05	-0.000206871	-0.000212768	-9.75389e-05	-0.000104535	1.96751e-05	443.767	-2.82459e-05	-0.000482204	-0.000792338	-0.000682909	-0.000494113	-0.000274457	-0.000236801	443.767	-7.68375e-06	-0.000169001	-0.000437478	-0.000411887	-0.000256432	-0.000169337	-0.000167621
444.348	7.1648e-05	-4.81499e-05	-0.000214775	-0.000246052	-0.000120946	-0.000140444	-1.81175e-06	444.348	-5.86604e-05	-0.000517321	-0.000824471	-0.000686086	-0.000495969	-0.000295927	-0.000237119	444.348	4.64314e-06	-0.00018184	-0.000443141	-0.000393471	-0.000239872	-0.000206518	-0.000187009
444.929	5.98532e-05	-4.47358e-05	-0.000192551	-0.000239985	-0.000112513	-0.000109414	8.18525e-06	444.929	-2.18757e-05	-0.000501072	-0.0007443	-0.000682717	-0.000451108	-0.00026039	-0.000193365	444.929	3.47401e-06	-0.000172308	-0.000421565	-0.000363532	-0.000196059	-0.000188477	-0.000165014
445.51	6.77298e-05	-2.32458e-05	-0.000190872	-0.000183486	-4.4238e-05	-3.97202e-05	-4.03083e-06	445.51	4.67942e-06	-0.000470163	-0.000727313	-0.000651252	-0.000455106	-0.000256511	-0.000200131	445.51	-3.38443e-05	-0.000182003	-0.000471941	-0.00040996	-0.000303344	-0.000247203	-0.000214207
446.091	6.22213e-05	-1.65045e-05	-0.000192037	-0.000207535	-7.06705e-05	-7.97865e-05	-4.23724e-05	446.091	-2.03669e-05	-0.000490295	-0.00077279	-0.000596762	-0.000439187	-0.00031857	-0.000228581	446.091	-4.73054e-05	-0.000166883	-0.000463219	-0.000398175	-0.000231888	-0.000208375	-0.000216038
446.671	1.8988e-05	-2.16487e-05	-0.000232868	-0.000228681	-0.000102616	-0.000117703	-5.24994e-05	446.671	-3.60576e-05	-0.000452181	-0.000745684	-0.000607549	-0.000459731	-0.00030759	-0.000236546	446.671	-9.24825e-06	-0.000127911	-0.00046546	-0.000397104	-0.000229649	-0.000202579	-0.000183039
447.252	-4.04525e-05	-8.65684e-05	-0.000261483	-0.000258451	-0.000132868	-0.000161412	-9.17604e-05	447.252	-6.18711e-05	-0.000488006	-0.00078635	-0.000657534	-0.00046188	-0.000328055	-0.00027706	447.252	2.02917e-05	-0.000110543	-0.000379732	-0.000354469	-0.000246962	-0.000175486	-0.000139534
447.833	4.46558e-06	-5.52251e-05	-0.000231224	-0.000247428	-0.000110474	-0.000127942	-5.71761e-05	447.833	-2.43452e-06	-0.000489801	-0.000771976	-0.000657097	-0.000432804	-0.000273535	-0.00024081	447.833	-3.11903e-05	-0.000131071	-0.000372761	-0.000355358	-0.000216388	-0.000153242	-0.000152421
448.414	1.92216e-05	-5.69638e-05	-0.000206342	-0.000234928	-9.34227e-05	-9.63863e-05	-5.51512e-05	448.414	-1.91129e-05	-0.000436378	-0.000727376	-0.000606352	-0.000433453	-0.000292129	-0.000217755	448.414	-7.11413e-05	-0.000206448	-0.000423354	-0.000382811	-0.000217846	-0.000187525	-0.000206322
448.995	-1.47498e-05	-0.000102833	-0.000231136	-0.000261843	-9.27414e-05	-0.000138404	-5.14667e-05	448.995	-7.80814e-06	-0.00045564	-0.000699167	-0.000570663	-0.000394242	-0.000278523	-0.000199023	448.995	3.55356e-06	-0.00015773	-0.000376297	-0.000356413	-0.000197533	-0.000147615	-0.000152177
449.576	-7.73458e-06	-8.80447e-05	-0.00024785	-0.000264965	-0.000110433	-0.000110657	-4.32027e-05	449.576	2.36712e-05	-0.000402277	-0.000659702	-0.000565771	-0.000380117	-0.000233592	-0.000177668	449.576	-8.9727e-06	-0.000196843	-0.000361126	-0.000366911	-0.000195731	-0.000131219	-0.000169895
450.157	-3.62661e-05	-9.88691e-05	-0.000238277	-0.000257968	-0.00013092	-8.38512e-05	-8.13542e-05	450.157	-4.9144e-05	-0.000423626	-0.000710536	-0.000573012	-0.000406266	-0.00022939	-0.000198783	450.157	-6.8066e-05	-0.000285539	-0.000458721	-0.000443085	-0.000251957	-0.000255317	-0.000203527
450.738	2.70242e-05	-6.97374e-05	-0.000210624	-0.000223766	-7.35066e-05	-7.72992e-05	-5.7979e-05	450.738	-0.000116848	-0.000456093	-0.000704969	-0.00057155	-0.00044113	-0.000232471	-0.000257493	450.738	-4.0046e-05	-0.000231732	-0.000456946	-0.000396677	-0.00022855	-0.000209148	-0.000157126
451.32	-7.084e-06	-8.7165e-05	-0.000197426	-0.000243814	-0.000103419	-9.49065e-05	-4.24955e-05	451.32	-0.000106851	-0.000502869	-0.000691388	-0.000573483	-0.000441169	-0.000282372	-0.000259244	451.32	-2.24862e-05	-0.00020769	-0.000408769	-0.00037598	-0.000182364	-0.000202601	-0.000180039
451.901	4.00283e-06	-7.67536e-05	-0.000188613	-0.000228289	-6.15067e-05	-0.000113767	-1.97532e-05	451.901	-3.62666e-06	-0.000436928	-0.000654175	-0.000541126	-0.000352365	-0.000211774	-0.00017801	451.901	-3.87987e-05	-0.000272173	-0.000373195	-0.000377277	-0.000209151	-0.000227257	-0.000194449
452.482	-8.559e-06	-7.40873e-05	-0.000224611	-0.000236564	-8.51198e-05	-0.000139433	-4.63799e-05	452.482	-7.91502e-06	-0.000439043	-0.000649166	-0.000537477	-0.000377866	-0.000207301	-0.000152309	452.482	4.90692e-07	-0.000294754	-0.000379768	-0.000423028	-0.000207352	-0.000212138	-0.000165691
453.063	1.06343e-05	-6.21099e-05	-0.000196214	-0.000244961	-9.92574e-05	-5.99138e-05	-5.31516e-06	453.063	-4.46967e-05	-0.000458143	-0.00070116	-0.00057784	-0.000409903	-0.000234801	-0.00018376	453.063	-2.81854e-05	-0.00027222	-0.000391169	-0.000389403	-0.000219919	-0.000165022	-0.000162304
453.644	2.37877e-05	-6.44834e-05	-0.000175718	-0.000212172	-5.82215e-05	-4.66018e-05	-1.08413e-05	453.644	-4.55093e-05	-0.000459388	-0.000694768	-0.000564409	-0.000427611	-0.000268729	-0.000212325	453.644	-8.78806e-05	-0.00032625	-0.000435196	-0.000411476	-0.000266287	-0.000207991	-0.000232693
454.226	-5.24353e-06	-8.28828e-05	-0.000217643	-0.000227406	-8.68169e-05	-8.97698e-05	-5.06897e-05	454.226	-6.26804e-06	-0.000406302	-0.000670009	-0.00055914	-0.000356178	-0.000292182	-0.000193883	454.226	-2.60898e-05	-0.000308331	-0.000360771	-0.000384381	-0.000213854	-0.000196724	-0.000220694
454.807	2.8542e-05	-4.4034e-05	-0.00024575	-0.000227061	-8.89088e-05	-7.52463e-05	-3.76321e-05	454.807	8.20402e-06	-0.000409276	-0.000647004	-0.000491592	-0.000300367	-0.000198608	-0.000163487	454.807	3.90059e-05	-0.000254797	-0.000342059	-0.000326945	-0.000167144	-0.000162593	-0.000160583
455.388	-4.58657e-06	-8.8024e-05	-0.000255246	-0.000249828	-0.00013904	-0.000158003	-4.92943e-05	455.388	2.13724e-05	-0.000413431	-0.000650449	-0.000525843	-0.000326617	-0.000219611	-0.000181182	455.388	1.79956e-05	-0.000263161	-0.000365472	-0.000326341	-0.00014678	-0.000120496	-0.000168208
455.97	2.04857e-05	-6.05441e-05	-0.000204974	-0.000194275	-6.96831e-05	-7.96284e-05	-7.20101e-05	455.97	2.62815e-05	-0.000375855	-0.000593898	-0.000505236	-0.000294797	-0.000196433	-0.000125977	455.97	-2.34363e-05	-0.000256249	-0.000340082	-0.000344725	-0.000158042	-0.000132329	-0.000174565
456.551	3.96445e-05	-2.37747e-05	-0.000197513	-0.000190246	-6.45611e-06	-7.05365e-05	-5.46074e-05	456.551	-1.01086e-06	-0.000393388	-0.000622291	-0.00053675	-0.000346822	-0.000181668	-0.000148518	456.551	4.00134e-05	-0.000229857	-0.000286242	-0.000309917	-0.000128908	-0.000132534	-0.000140325
457.133	4.68411e-05	-8.05055e-06	-0.000151958	-0.00017484	1.16462e-05	-2.7696e-05	-7.90537e-06	457.133	-1.39929e-05	-0.000445525	-0.000646019	-0.000547344	-0.000363311	-0.000235711	-0.000177469	457.133	-6.92712e-06	-0.000274394	-0.000318709	-0.000352966	-0.000175202	-0.000201909	-0.000154569
457.714	1.66118e-05	-2.10512e-05	-0.000167135	-0.000176526	-2.5266e-05	-2.22325e-05	-2.97589e-05	457.714	-1.47058e-05	-0.000459928	-0.00061236	-0.000510822	-0.000292706	-0.000244369	-0.000200105	457.714	-2.74668e-06	-0.000253873	-0.000324236	-0.0002911	-0.000169045	-0.000143442	-0.000167685
458.296	-2.48065e-05	-1.0292e-05	-0.000187986	-0.000212595	-8.08094e-05	-5.46728e-05	-3.48484e-05	458.296	-2.30125e-05	-0.00045416	-0.000602702	-0.000554416	-0.00035091	-0.000255535	-0.000185891	458.296	5.42183e-06	-0.000266229	-0.000310105	-0.000326071	-0.00018321	-0.0001343	-0.000173848
458.877	-1.57145e-05	-4.64131e-06	-0.000160309	-0.000179985	-9.49549e-05	-5.90849e-05	-4.54698e-05	458.877	-1.02234e-05	-0.000421172	-0.000592319	-0.000489779	-0.000347636	-0.000152586	-0.000115954	458.877	1.68298e-05	-0.000270423	-0.000319756	-0.000334825	-0.000150115	-0.000160474	-0.000149256
459.459	-2.1552e-06	-1.49549e-05	-0.000152753	-0.000161799	-4.27594e-05	-5.3421e-05	-5.37307e-05	459.459	-2.39826e-05	-0.00044899	-0.000634355	-0.000512018	-0.000370401	-0.000227526	-0.000169304	459.459	-1.86525e-05	-0.00032833	-0.000356501	-0.00035158	-0.000171453	-0.000186363	-0.000146237
460.04	-3.50784e-05	-5.84561e-05	-0.000188685	-0.000199494	-3.64839e-05	-0.000116768	-8.26434e-05	460.04	-2.6073e-05	-0.000437174	-0.000645048	-0.000531736	-0.000361804	-0.000276618	-0.000223338	460.04	2.59599e-05	-0.000310478	-0.000279108	-0.000323036	-0.000182357	-0.000153877	-0.000169709
460.622	-5.81317e-05	-9.28717e-05	-0.000202006	-0.000219959	-6.38661e-05	-0.000122183	-9.99842e-05	460.622	-3.13868e-05	-0.000400242	-0.000629206	-0.000539222	-0.000369045	-0.000278328	-0.000190729	460.622	7.19177e-05	-0.000278574	-0.000264719	-0.000301606	-0.000151697	-0.000135897	-0.000123414
461.204	4.11387e-06	-3.58037e-05	-0.00015565	-0.000169464	-3.46553e-05	-2.30672e-05	1.72112e-05	461.204	-1.33761e-05	-0.000375058	-0.000617605	-0.000506702	-0.000392297	-0.000256099	-0.000174067	461.204	8.65272e-05	-0.000244379	-0.000251288	-0.000279161	-7.92658e-05	-8.73851e-05	-9.46968e-05
461.785	1.59435e-05	-1.54046e-06	-0.000151537	-0.000189682	-2.39485e-05	-7.6411e-05	-2.56336e-06	461.785	-2.86035e-05	-0.000380166	-0.000591839	-0.000494555	-0.000355767	-0.000205693	-0.000154344	461.785	3.56489e-05	-0.000258821	-0.000273978	-0.000263343	-0.000126889	-0.000123578	-8.12097e-05
462.367	-6.60683e-06	8.59727e-06	-0.000123316	-0.000180146	-3.3531e-05	-7.04126e-05	3.01814e-05	462.367	-9.80814e-06	-0.00039472	-0.000587554	-0.000492631	-0.000351965	-0.00022764	-0.000169582	462.367	6.9138e-06	-0.000267214	-0.000286118	-0.000284118	-0.000152303	-0.00017092	-0.000149848
462.949	-2.90737e-05	-1.18013e-05	-0.000152348	-0.000145579	-5.887e-05	-5.40864e-05	2.37239e-05	462.949	1.18353e-05	-0.000405346	-0.000580759	-0.00048001	-0.000348597	-0.00027884	-0.000194888	462.949	-3.05446e-05	-0.00025889	-0.000335579	-0.000293299	-0.000159512	-0.000178577	-0.000130713
463.531	-5.20277e-05	-2.03161e-05	-0.000175335	-0.000220162	-5.29083e-05	-0.000121199	-5.81084e-05	463.531	-4.73826e-06	-0.000422715	-0.000604415	-0.000476909	-0.000337609	-0.000267533	-0.000179369	463.531	-2.04126e-05	-0.000299153	-0.000324847	-0.000251049	-0.000138734	-0.000160004	-0.000106916
464.113	-3.57257e-05	-3.19689e-05	-0.000168483	-0.000209859	-4.98651e-05	-8.86946e-05	-5.3477e-05	464.113	-2.84339e-05	-0.000445343	-0.000653386	-0.00047992	-0.000379801	-0.000261439	-0.000176149	464.113	-3.03722e-05	-0.000298053	-0.00032844	-0.000268735	-0.000101034	-0.000134817	-0.000156674
464.695	-2.27113e-05	1.33168e-05	-0.000152364	-0.0001699	-7.91988e-05	-7.45822e-05	-3.8884e-05	464.695	-1.82115e-05	-0.000424889	-0.000609499	-0.00047399	-0.000382123	-0.00026319	-0.000201174	464.695	-3.62938e-05	-0.000309257	-0.00032697	-0.000304546	-0.000111431	-0.00012707	-0.000156464
465.276	1.88876e-05	1.78402e-05	-0.000126291	-0.00013432	-7.35644e-07	-3.39559e-05	-1.77474e-05	465.276	1.21377e-05	-0.000423999	-0.000576179	-0.000485753	-0.000400959	-0.00021169	-0.000208599	465.276	1.6716e-06	-0.000275562	-0.000265266	-0.000276857	-0.000103605	-0.000125375	-0.000106323
465.858	4.12145e-05	3.85327e-06	-0.000114234	-0.000110364	3.03798e-06	-3.57831e-05	-1.78795e-05	465.858	3.20211e-06	-0.000443461	-0.000579578	-0.000522597	-0.000400058	-0.000227328	-0.00021498	465.858	-1.2399e-06	-0.000275703	-0.000239127	-0.000272053	-0.000109459	-0.000160528	-9.91331e-05
466.44	-2.58194e-05	-2.1468e-05	-0.000164133	-0.000166232	-9.53387e-05	-8.19669e-05	-3.91983e-05	466.44	5.5791e-05	-0.000421709	-0.000564293	-0.000476695	-0.000324991	-0.000221146	-0.000223004	466.44	-2.40369e-05	-0.000326959	-0.000291467	-0.000266831	-0.000131309	-0.000153464	-0.000165584
467.022	-2.66627e-05	-5.55488e-05	-0.000185738	-0.000219173	-0.000114388	-0.000102613	-9.08763e-05	467.022	-2.32991e-05	-0.000468761	-0.000621666	-0.000494222	-0.000389278	-0.000295419	-0.000278523	467.022	-1.74847e-05	-0.000326213	-0.000252902	-0.00025309	-0.000101816	-0.000154256	-0.000158611
467.604	1.50729e-05	-3.07636e-05	-0.000178663	-0.000184858	-5.15011e-05	-0.000105176	-5.50504e-05	467.604	-1.6073e-05	-0.000415857	-0.000555387	-0.000459521	-0.000378462	-0.000270306	-0.000249605	467.604	9.83925e-06	-0.000312756	-0.000271852	-0.000290527	-0.000145668	-0.000167592	-0.000192348
468.187	2.46534e-05	-7.47634e-06	-0.000123455	-0.00016468	-3.30333e-05	-6.12994e-05	1.58194e-05	468.187	3.04759e-05	-0.000383648	-0.000579942	-0.000444804	-0.000346086	-0.000262692	-0.000157994	468.187	3.1474e-05	-0.000258886	-0.000277514	-0.000285718	-8.18778e-05	-0.000132951	-0.000178742
468.769	1.53046e-05	-2.41334e-05	-0.000118466	-0.00015142	-5.96887e-05	-6.26528e-05	-1.22078e-05	468.769	3.08116e-06	-0.000385822	-0.00057658	-0.000457667	-0.000341927	-0.000255664	-0.000163083	468.769	5.23727e-05	-0.000235442	-0.000251094	-0.00025389	-9.64544e-05	-0.0001576	-0.000139766
469.351	3.78597e-06	-4.00443e-05	-0.000122691	-0.000182148	-5.56882e-05	-8.64229e-05	-5.05277e-05	469.351	1.80488e-05	-0.000382615	-0.000577464	-0.000430245	-0.000304024	-0.000197676	-0.000158725	469.351	8.51253e-06	-0.000261995	-0.000298276	-0.000323349	-0.000154066	-0.000139646	-0.000194915
469.933	-2.55888e-05	-3.28681e-05	-0.000162019	-0.000178363	-7.21688e-05	-6.97732e-05	-3.12119e-06	469.933	-1.63828e-05	-0.000393698	-0.000591374	-0.000460713	-0.000359124	-0.000265041	-0.000187443	469.933	1.29127e-05	-0.000230873	-0.000241669	-0.000264403	-0.000123418	-0.000110191	-0.000125266
[truncated: 306 more rows]

## Sheet: Figure 4d
Figure 4d	Normalized carrier decay kinetics
L									D									DL
[truncated: 129 more rows]

[truncated: 33 more sheets: Figure 5a, Figure 5b, Figure 5c, Figure 1s, Figure 2s, Figure 3s, Figure s4, Figure s5, Figure s7, Figures8, Figures9, Figure s10, Figures11, Figures14, Figure s15, Figure s17a, Figure s17b, Figure s17c, Figure s17d, Figure S17e …]
